# Supplementary material for: 3,5-Diphenyl-1-(quinolin-2-yl)-4,5-dihydro-1H-pyrazol-5-ol
Source: Acta Crystallogr Sect E Struct Rep Online. 2012 Jul 4;68(Pt 8):o2310–1. doi: 10.1107/S1600536812029340 (PMC3414180; doi:10.1107/S1600536812029340)
Supplement: Supplementary file 2 [file e-68-o2310-Isup2.hkl]

# 
# h,k,l, Fc-squared, Fo-squared, sigma(Fo-squared) and status flag 
# 
data_I
_shelx_title '  C2/c' 
_shelx_refln_list_code          4 
_shelx_F_calc_maximum      358.48 
_exptl_crystal_F_000      1536.00 
_reflns_d_resolution_high  0.7680 
 
loop_ 
 _symmetry_equiv_pos_as_xyz 
 'x, y, z' 
 '-x, y, -z+1/2' 
 'x+1/2, y+1/2, z' 
 '-x+1/2, y+1/2, -z+1/2' 
 '-x, -y, -z' 
 'x, -y, z-1/2' 
 '-x+1/2, -y+1/2, -z' 
 'x+1/2, -y+1/2, z-1/2' 
 
_cell_length_a    30.5046 
_cell_length_b     7.8881 
_cell_length_c    16.5191 
_cell_angle_alpha  90.000 
_cell_angle_beta  113.718 
_cell_angle_gamma  90.000 
 
_shelx_F_squared_multiplier     1.000 
 
loop_ 
 _refln_index_h 
 _refln_index_k 
 _refln_index_l 
 _refln_F_squared_calc 
 _refln_F_squared_meas 
 _refln_F_squared_sigma 
 _refln_observed_status 
   4   0   0    40318.22    36129.94    608.37 o 
   6   0   0    12064.70    11720.52    238.03 o 
   8   0   0     1543.80     1495.43     33.71 o 
  10   0   0      609.44      812.36     32.20 o 
  12   0   0       68.74      294.65     53.06 o 
  14   0   0     7495.98     8065.04    112.74 o 
  16   0   0       10.89      125.54     32.14 o 
  18   0   0       60.59      157.43     15.86 o 
  20   0   0     1011.34     1052.83     78.43 o 
  22   0   0    11173.65    11186.34    333.20 o 
  24   0   0     5143.75     5457.50    225.76 o 
  26   0   0     5554.88     5728.92    241.69 o 
  28   0   0       15.07        8.48     15.16 o 
  30   0   0       60.65       63.07     26.34 o 
  32   0   0      130.59      180.94     47.08 o 
  34   0   0       14.39       15.82     17.69 o 
  36   0   0      102.04      116.81     41.20 o 
   1   1   0     1079.87     1139.95     98.63 o 
   3   1   0     3787.81     3378.28     57.15 o 
   5   1   0      950.23     1067.74     16.23 o 
   7   1   0      305.19      331.37      9.59 o 
   9   1   0     2782.45     2785.78     34.32 o 
  11   1   0     2527.81     2611.11     41.81 o 
  13   1   0       54.70       75.11      8.21 o 
  15   1   0       59.93       43.19      9.14 o 
  17   1   0       97.74      146.20     12.52 o 
  19   1   0      152.13      176.92     14.28 o 
  21   1   0     3332.37     3204.85     75.12 o 
  23   1   0     1351.56     1271.08     60.41 o 
  25   1   0      262.09      242.70     19.10 o 
  27   1   0     1656.42     1543.82     85.97 o 
  29   1   0        4.60        0.18     32.39 o 
  31   1   0       76.87       58.46     18.83 o 
  33   1   0       36.01       30.34     15.43 o 
  35   1   0      146.99      205.19     35.97 o 
   0   2   0   104706.45   100746.84    991.27 o 
   2   2   0       37.70       70.20     12.20 o 
   4   2   0     2889.15     3465.16     36.42 o 
   6   2   0     2667.35     2693.90     32.46 o 
   8   2   0       58.57       48.81      4.45 o 
  10   2   0     3348.36     3217.88     44.08 o 
  12   2   0     1123.38     1206.21     25.49 o 
  14   2   0     1221.56     1378.01     27.86 o 
  16   2   0      827.64      741.94     19.58 o 
  18   2   0     1391.02     1259.85     46.58 o 
  20   2   0     2614.55     2366.70     60.69 o 
  22   2   0      943.45      828.41     40.54 o 
  24   2   0     3695.69     3870.51     95.55 o 
  26   2   0     2938.78     3063.53     88.00 o 
  28   2   0      182.65      176.72     19.65 o 
  30   2   0      423.38      582.49     72.83 o 
  32   2   0      339.18      303.63     47.47 o 
  34   2   0       71.92       74.21     20.43 o 
   1   3   0      216.66      310.89     11.02 o 
   3   3   0     8648.10     8690.05    103.06 o 
   5   3   0        3.71        6.64      2.71 o 
   7   3   0     6042.75     6264.83     59.79 o 
   9   3   0       14.28       49.24      5.15 o 
  11   3   0      302.12      367.80     21.05 o 
  13   3   0        8.96       28.96      4.46 o 
  15   3   0      358.45      344.82     16.75 o 
  17   3   0      976.28     1057.62     29.31 o 
  19   3   0       88.31       82.41      8.75 o 
  21   3   0     1306.30     1239.35     52.20 o 
  23   3   0      517.82      460.29     32.77 o 
  25   3   0        0.47       -1.33      7.71 o 
  27   3   0       16.82       61.81     14.58 o 
  29   3   0      749.60      805.20     46.40 o 
  31   3   0      615.74      539.19     55.86 o 
  33   3   0      522.23      563.09     58.55 o 
   0   4   0     1213.66     1397.27     29.61 o 
   2   4   0      765.70      786.44     16.04 o 
   4   4   0     2388.54     2618.64     35.54 o 
   6   4   0     3889.76     4285.48     47.72 o 
   8   4   0     1631.26     1900.77     45.35 o 
  10   4   0       85.35       58.96      6.01 o 
  12   4   0     1468.73     1494.86     33.11 o 
  14   4   0     1511.97     1454.64     34.79 o 
  16   4   0      271.69      243.56     18.02 o 
  18   4   0      683.89      714.83     25.20 o 
  20   4   0        9.26        9.86      3.34 o 
  22   4   0      273.53      282.76     17.80 o 
  24   4   0      536.08      494.98     35.76 o 
  26   4   0      295.02      341.26     30.46 o 
  28   4   0      203.00      185.38     23.49 o 
  30   4   0       76.45       39.06     19.79 o 
  32   4   0        1.48      -12.06     16.95 o 
   1   5   0      153.81      204.43      8.76 o 
   3   5   0     1277.93     1288.48     25.39 o 
   5   5   0        4.21       19.82      9.72 o 
   7   5   0     2215.02     2530.76     44.70 o 
   9   5   0     1741.32     1814.40     31.91 o 
  11   5   0      304.63      314.30     14.85 o 
  13   5   0       10.90       12.18      4.86 o 
  15   5   0     2307.21     2224.05     49.10 o 
  17   5   0      370.36      354.36     19.80 o 
  19   5   0       53.75       39.33      7.21 o 
  21   5   0        1.63        9.12      7.42 o 
  23   5   0       75.84       96.73     16.23 o 
  25   5   0       22.10       28.95      9.67 o 
  27   5   0        5.38        5.39      6.72 o 
  29   5   0      669.32      621.13     56.82 o 
  31   5   0      303.20      400.43     72.45 o 
   0   6   0     3006.48     3626.42    108.30 o 
   2   6   0      483.02      430.78     15.92 o 
   4   6   0       93.78       86.69      6.71 o 
   6   6   0     1829.04     1808.16     31.97 o 
   8   6   0      715.33      746.75     23.19 o 
  10   6   0      418.50      433.09     20.11 o 
  12   6   0       33.81       31.95      5.44 o 
  14   6   0      342.14      328.01     17.32 o 
  16   6   0      115.85       88.81      9.78 o 
  18   6   0       33.92       31.10      8.17 o 
  20   6   0      748.95      638.82     38.04 o 
  22   6   0      168.83      148.98     27.13 o 
  24   6   0      446.83      420.06     46.90 o 
  26   6   0      165.74      283.18     42.63 o 
  28   6   0       22.33       41.34     17.16 o 
   1   7   0      646.34      635.78     20.89 o 
   3   7   0       13.21       17.49      4.25 o 
   5   7   0       99.86       91.84      7.90 o 
   7   7   0      849.57      780.98     44.84 o 
   9   7   0      202.53      236.13     17.52 o 
  11   7   0      206.92      230.72     24.70 o 
  13   7   0      131.40      120.01     23.31 o 
  15   7   0        0.34       -3.82     10.65 o 
  17   7   0     1077.27     1059.63     71.36 o 
  19   7   0      214.51      189.65     30.95 o 
  21   7   0        2.85        5.09     11.70 o 
  23   7   0       45.15       14.78     17.53 o 
  25   7   0       54.27       76.38     28.89 o 
   0   8   0       66.89      190.25     22.25 o 
   2   8   0       71.62       68.25     10.17 o 
   4   8   0     1402.88     1418.61     57.82 o 
   6   8   0      322.47      289.74     26.20 o 
   8   8   0      211.22      195.41     18.64 o 
  10   8   0     2107.87     2120.59     64.11 o 
  12   8   0       78.14       79.43     17.91 o 
  14   8   0      250.34      248.61     34.76 o 
  16   8   0       21.65       15.05     11.45 o 
  18   8   0       21.13        1.58      9.89 o 
  20   8   0       95.39      121.33     26.55 o 
  22   8   0        0.18       -5.61     13.85 o 
   1   9   0       33.35        1.81     13.50 o 
   3   9   0      269.18      259.96     40.98 o 
   5   9   0       38.26       39.33     19.18 o 
   7   9   0      167.99      199.75     35.32 o 
   9   9   0       39.86       25.32     15.04 o 
  11   9   0       10.95       26.41     14.92 o 
  13   9   0       44.36       37.91     14.37 o 
  15   9   0      601.22      588.66     55.49 o 
  17   9   0        3.57        9.26     10.52 o 
   0  10   0      669.30      746.59    102.98 o 
   2  10   0       13.29       10.98     17.49 o 
   4  10   0        5.71       -2.40     13.87 o 
   6  10   0       14.74       17.12     21.88 o 
   8  10   0      466.45      504.97     59.43 o 
 -35   1   1      539.67      535.46     58.78 o 
 -33   1   1       12.75       62.77     22.63 o 
 -31   1   1      462.42      434.38     48.83 o 
 -29   1   1        0.38      -11.57     11.57 o 
 -27   1   1     4872.09     4655.79    154.56 o 
 -25   1   1     3087.30     2824.18    113.36 o 
 -23   1   1     3090.54     2987.31    110.95 o 
 -21   1   1     1778.57     1742.23     51.43 o 
 -19   1   1       60.51       79.99     14.10 o 
 -17   1   1     1177.08     1431.33     40.09 o 
 -15   1   1      708.26      686.50     21.33 o 
 -13   1   1        3.28       15.01      4.27 o 
 -11   1   1    19995.13    19084.72    169.32 o 
  -9   1   1     3505.64     3474.53     47.00 o 
  -7   1   1     1459.54     1474.43     30.36 o 
  -5   1   1   128511.09   124609.07   1316.73 o 
  -3   1   1      941.10      623.52     14.21 o 
  -1   1   1    14326.10    12505.50    112.97 o 
   1   1   1      318.18      217.81     11.87 o 
   3   1   1     5950.43     5016.09    108.03 o 
   5   1   1     7152.88     6655.38    123.97 o 
   7   1   1     9743.50     8984.61     99.56 o 
   9   1   1     2502.17     2395.87     45.67 o 
  11   1   1      177.10      107.14      9.43 o 
  13   1   1     1187.18     1279.73     35.51 o 
  15   1   1     1717.85     1689.81     43.62 o 
  17   1   1      825.30      637.70     18.57 o 
  19   1   1      160.84      149.90     14.40 o 
  21   1   1     2703.25     2788.24     71.80 o 
  23   1   1       56.36       59.56     10.80 o 
  25   1   1     4373.99     4399.43     96.36 o 
  27   1   1     2557.83     2747.33     98.67 o 
  29   1   1       50.01       23.82     15.60 o 
  31   1   1      120.49       81.96     23.58 o 
  33   1   1        0.36       -0.74     11.97 o 
  35   1   1       44.62       16.57     38.49 o 
 -36   2   1       13.65       38.11     15.54 o 
 -34   2   1       44.53       74.68     22.15 o 
 -32   2   1       20.83       62.29     19.92 o 
 -30   2   1       82.42       60.49     27.29 o 
 -28   2   1     1452.12     1435.42     84.94 o 
 -26   2   1     3702.55     3646.60     91.95 o 
 -24   2   1     3215.48     3215.88     84.55 o 
 -22   2   1      346.86      273.62     23.02 o 
 -20   2   1        2.74        6.35      5.40 o 
 -18   2   1      571.94      495.93     31.49 o 
 -16   2   1     3785.99     3860.99     63.92 o 
 -14   2   1     1092.07     1003.58     22.61 o 
 -12   2   1     2083.73     2077.08     34.14 o 
 -10   2   1      693.41      643.96     20.13 o 
  -8   2   1     2386.92     2249.66     29.17 o 
  -6   2   1    17250.56    16918.75    116.57 o 
  -4   2   1    26201.27    26017.59    197.33 o 
  -2   2   1    48805.42    47045.87    296.28 o 
   0   2   1    96361.93    94617.64    688.99 o 
   2   2   1       80.94       34.36      4.45 o 
   4   2   1      222.07      160.43     11.02 o 
   6   2   1        0.00        4.54      2.29 o 
   8   2   1     1630.12     1626.48     33.93 o 
  10   2   1      338.99      451.62     19.69 o 
  12   2   1     2596.92     2798.54     42.94 o 
  14   2   1       90.10      100.84      8.51 o 
  16   2   1       11.86       29.88      5.61 o 
  18   2   1     1860.77     1758.75     36.74 o 
  20   2   1      799.71      772.12     38.29 o 
  22   2   1     3894.95     3863.16     94.59 o 
  24   2   1      189.92      159.89     18.80 o 
  26   2   1     1013.01      948.03     46.14 o 
  28   2   1      730.78      832.84     43.74 o 
  30   2   1       33.78        5.61     21.89 o 
  32   2   1       29.94       17.52     19.78 o 
  34   2   1       15.98       -2.74     13.94 o 
 -35   3   1        4.12        6.38     21.95 o 
 -33   3   1        8.68       15.91     33.74 o 
 -31   3   1      481.89      414.80     47.75 o 
 -29   3   1      601.82      656.11     41.34 o 
 -27   3   1        7.92       24.33     10.26 o 
 -25   3   1      117.94       67.69     13.74 o 
 -23   3   1       36.38       52.78     12.16 o 
 -21   3   1     1006.94      879.46     44.63 o 
 -19   3   1      669.79      626.11     30.35 o 
 -17   3   1      199.55      241.62     13.80 o 
 -15   3   1      707.26      620.91     20.64 o 
 -13   3   1     5429.76     5772.28     64.52 o 
 -11   3   1     1927.38     1781.22     31.84 o 
  -9   3   1       71.70       93.29      7.11 o 
  -7   3   1     1551.10     1733.62     27.25 o 
  -5   3   1     1069.34      986.16     26.73 o 
  -3   3   1     6237.55     5860.54     51.33 o 
  -1   3   1    15231.25    15396.57    203.26 o 
   1   3   1      124.06      166.15     10.85 o 
   3   3   1     7300.45     7240.82     86.97 o 
   5   3   1     2702.08     2675.30     33.15 o 
   7   3   1    15106.76    15156.63    113.30 o 
   9   3   1      434.84      480.70     15.53 o 
  11   3   1      786.10      705.06     21.32 o 
  13   3   1      112.48      151.60     11.78 o 
  15   3   1     1573.09     1559.54     34.11 o 
  17   3   1      317.60      315.00     16.75 o 
  19   3   1     3123.10     3009.67     56.25 o 
  21   3   1      498.01      525.70     21.55 o 
  23   3   1       94.18       82.79     15.29 o 
  25   3   1      147.64      197.96     22.27 o 
  27   3   1     3515.91     3588.93    101.82 o 
  29   3   1      468.63      392.16     77.25 o 
  31   3   1      982.24     1077.81     78.54 o 
  33   3   1       10.42       16.15     20.71 o 
 -34   4   1      273.66      351.29     46.97 o 
 -32   4   1      148.47      133.10     27.06 o 
 -30   4   1       16.78       -1.09     13.31 o 
 -28   4   1        3.99      -11.11     11.11 o 
 -26   4   1        8.32        2.55      9.04 o 
 -24   4   1      378.98      392.45     31.77 o 
 -22   4   1      133.31      139.94     18.69 o 
 -20   4   1     1469.25     1381.93     35.54 o 
 -18   4   1      249.42      300.37     16.16 o 
 -16   4   1        4.50       -3.40      4.28 o 
 -14   4   1     1237.82     1229.94     30.89 o 
 -12   4   1     5965.16     6555.74     79.88 o 
 -10   4   1       27.03       15.88      4.03 o 
  -8   4   1     4877.13     5030.71     62.50 o 
  -6   4   1     4460.07     4821.09     51.15 o 
  -4   4   1      777.91      801.50     17.26 o 
  -2   4   1     3498.22     3679.87     51.36 o 
   0   4   1      558.40      569.65     13.66 o 
   2   4   1     1164.63     1021.91     17.88 o 
   4   4   1      896.83      960.84     16.01 o 
   6   4   1     7517.71     7906.60     66.12 o 
   8   4   1        0.93       -0.11      2.53 o 
  10   4   1     1532.25     1494.03     33.79 o 
  12   4   1     3039.43     3157.53     55.23 o 
  14   4   1       55.54       87.35     14.36 o 
  16   4   1      739.82      712.91     25.05 o 
  18   4   1     1747.79     1852.03     42.18 o 
  20   4   1       51.85       34.41      6.89 o 
  22   4   1      394.85      403.79     31.44 o 
  24   4   1      139.32      140.60     19.30 o 
  26   4   1        0.83       16.47     10.34 o 
  28   4   1      605.34      718.26     60.58 o 
  30   4   1      233.63      249.00     36.41 o 
  32   4   1      301.90      293.23     41.02 o 
 -31   5   1     1456.79     1535.55    142.24 o 
 -29   5   1      103.83      114.28     19.25 o 
 -27   5   1      456.08      550.78     40.63 o 
 -25   5   1      120.39      123.67     26.98 o 
 -23   5   1      274.61      302.51     28.19 o 
 -21   5   1     2017.92     2023.01     56.55 o 
 -19   5   1      525.46      464.40     23.29 o 
 -17   5   1     4346.10     4187.05     73.62 o 
 -15   5   1     3837.80     3837.10     63.32 o 
 -13   5   1      817.14      866.02     24.64 o 
 -11   5   1       74.56      102.07      9.98 o 
  -9   5   1      263.65      297.85     21.36 o 
  -7   5   1     1498.93     1584.67     26.93 o 
  -5   5   1        5.68        5.19      2.85 o 
  -3   5   1      182.40      132.55      7.29 o 
  -1   5   1      325.76      358.65     11.08 o 
   1   5   1     1825.43     1822.75     27.68 o 
   3   5   1     4189.85     4333.93     46.91 o 
   5   5   1     5661.28     5660.33     71.51 o 
   7   5   1       79.57       73.63      4.46 o 
   9   5   1      156.31      198.35      8.38 o 
  11   5   1       29.81       26.69      4.47 o 
  13   5   1       72.86       84.07     10.61 o 
  15   5   1     1550.32     1550.30     40.09 o 
  17   5   1        3.25        1.05      4.34 o 
  19   5   1     1542.79     1469.07     42.29 o 
  21   5   1      707.76      728.79     42.06 o 
  23   5   1      117.22      101.90     16.75 o 
  25   5   1        1.82        1.19      7.05 o 
  27   5   1       31.57       27.59     14.63 o 
  29   5   1       61.73      139.59     41.28 o 
 -30   6   1        7.28       11.92     16.21 o 
 -28   6   1      202.71      329.52     42.83 o 
 -26   6   1      334.27      290.68     39.15 o 
 -24   6   1       49.69       21.51     24.49 o 
 -22   6   1       13.05       26.22      9.98 o 
 -20   6   1       67.74       74.32     13.86 o 
 -18   6   1        3.00       -0.74      5.07 o 
 -16   6   1      152.74      111.50     10.93 o 
 -14   6   1        5.89        6.48      3.80 o 
 -12   6   1       87.57       78.51      7.58 o 
 -10   6   1       18.89       12.64      6.46 o 
  -8   6   1      378.42      345.06     14.93 o 
  -6   6   1      693.11      821.93     29.04 o 
  -4   6   1       14.45       19.49      3.72 o 
  -2   6   1       83.29      103.84     13.89 o 
   0   6   1       16.07       12.32      4.36 o 
   2   6   1     1216.16     1305.43     30.46 o 
   4   6   1       23.69       15.87      3.77 o 
   6   6   1      601.89      643.51     30.38 o 
   8   6   1       21.64       25.33      9.47 o 
  10   6   1       19.06       20.79      5.43 o 
  12   6   1        0.18        0.64      2.16 o 
  14   6   1      200.16      184.76     22.67 o 
  16   6   1        0.66       -1.50      8.21 o 
  18   6   1      968.88      992.31     54.20 o 
  20   6   1       29.13       41.61     16.49 o 
  22   6   1       74.96       64.31     27.40 o 
  24   6   1      486.92      522.93     52.81 o 
  26   6   1      293.64      295.40     39.98 o 
  28   6   1      596.56      649.70     60.86 o 
 -27   7   1       11.63        6.03     13.99 o 
 -25   7   1       50.73       55.63     18.21 o 
 -23   7   1      278.65      299.65     40.69 o 
 -21   7   1      449.07      469.11     49.25 o 
 -19   7   1      142.01      107.88     22.78 o 
 -17   7   1      516.62      503.21     52.55 o 
 -15   7   1        5.86       -4.66      4.66 o 
 -13   7   1       12.88        2.20      5.72 o 
 -11   7   1        0.00        2.29      5.13 o 
  -9   7   1      684.42      634.39     36.60 o 
  -7   7   1     2578.86     2647.55     47.34 o 
  -5   7   1       52.66       59.28      8.76 o 
  -3   7   1      162.06      149.02     10.17 o 
  -1   7   1      254.55      252.84     12.86 o 
   1   7   1        4.06        6.02      2.78 o 
   3   7   1     5029.60     4986.20     73.54 o 
   5   7   1      516.73      524.17     28.83 o 
   7   7   1     2205.14     2336.88     56.91 o 
   9   7   1      227.81      206.29     19.70 o 
  11   7   1      465.61      378.20     39.30 o 
  13   7   1       20.24       17.89     12.20 o 
  15   7   1      172.77      234.24     33.86 o 
  17   7   1        1.05       -1.13     17.25 o 
  19   7   1      689.11      546.31     53.32 o 
  21   7   1      282.35      292.83     53.92 o 
  23   7   1        1.30        6.32     12.00 o 
  25   7   1      229.89      224.99     37.10 o 
 -22   8   1       36.09        4.47     16.60 o 
 -20   8   1      656.82      691.57     61.60 o 
 -18   8   1        0.91       -0.96      8.72 o 
 -16   8   1       10.95       22.26     11.17 o 
 -14   8   1       21.35       13.34      8.88 o 
 -12   8   1      400.11      376.38     26.65 o 
 -10   8   1      515.11      463.38     30.99 o 
  -8   8   1      168.21      131.12     17.44 o 
  -6   8   1      132.54      132.73     15.85 o 
  -4   8   1      293.71      296.68     19.66 o 
  -2   8   1       11.72        9.96      6.47 o 
   0   8   1       59.97       65.39     13.76 o 
   2   8   1      400.12      372.43     47.36 o 
   4   8   1      590.52      533.17     35.84 o 
   6   8   1      697.28      748.05     46.44 o 
   8   8   1     1102.58     1055.67     61.76 o 
  10   8   1      288.11      244.73     24.90 o 
  12   8   1      309.05      301.71     28.53 o 
  14   8   1      220.38      208.39     31.80 o 
  16   8   1       78.48       85.20     21.96 o 
  18   8   1       35.61       14.00     31.72 o 
  20   8   1       42.05       37.21     28.16 o 
  22   8   1      946.54     1006.74     77.83 o 
 -17   9   1        9.68       25.63     14.68 o 
 -15   9   1     1080.46      985.61     71.19 o 
 -13   9   1      152.02      118.08     26.62 o 
 -11   9   1      247.60      231.09     37.67 o 
  -9   9   1       28.32       39.11     19.14 o 
  -7   9   1      155.68      186.83     34.82 o 
  -5   9   1       38.87        1.82     24.11 o 
  -3   9   1      114.93       92.57     24.42 o 
  -1   9   1       11.63        4.89     14.81 o 
   1   9   1       32.63       18.39     12.57 o 
   3   9   1      520.75      555.27     58.92 o 
   5   9   1       58.63       43.02     17.86 o 
   7   9   1      132.41       95.16     27.67 o 
   9   9   1       58.77       81.89     19.48 o 
  11   9   1        8.96       14.09     18.22 o 
  13   9   1       12.04       13.58     13.81 o 
  15   9   1      148.22      189.59     41.85 o 
  -8  10   1        0.05      -12.40     19.17 o 
  -6  10   1      124.02      134.16     65.20 o 
  -4  10   1       29.75       62.37     22.34 o 
  -2  10   1        0.36       28.43     17.33 o 
   0  10   1      367.09      358.02     49.99 o 
   2  10   1      124.01      147.88     31.87 o 
   4  10   1       28.92       38.96     18.12 o 
   6  10   1      453.42      453.86     82.38 o 
 -36   0   2      486.07      662.08     93.70 o 
 -34   0   2       67.08       80.70     31.77 o 
 -32   0   2      161.69      161.47     41.78 o 
 -30   0   2     1356.39     1292.29    117.26 o 
 -28   0   2      605.52      560.93     74.55 o 
 -26   0   2     3222.31     3222.00    174.06 o 
 -24   0   2     2301.58     2346.77    141.45 o 
 -22   0   2      493.53      476.83     61.07 o 
 -20   0   2       83.62       65.18     28.30 o 
 -18   0   2     2834.80     2933.19     99.20 o 
 -16   0   2     8276.80     9526.91    273.18 o 
 -14   0   2     1123.89      962.89     69.28 o 
 -12   0   2    10013.29     9561.29    141.51 o 
 -10   0   2       35.49        5.82      2.52 o 
  -8   0   2       69.34       72.90     17.72 o 
  -6   0   2     9995.14     8780.46    192.51 o 
  -4   0   2    18423.86    15975.39    292.33 o 
  -2   0   2     2590.32     2307.64     57.99 o 
   0   0   2     3278.35     1658.93     41.40 o 
   2   0   2    42130.93    39092.84    654.83 o 
   4   0   2      774.12      605.74     34.93 o 
   6   0   2       25.01       35.15      9.82 o 
   8   0   2      711.31      647.54     31.95 o 
  10   0   2       63.26       94.05     13.53 o 
  12   0   2    12942.92    14256.20    236.33 o 
  14   0   2     1859.18     2030.48     51.58 o 
  16   0   2     1584.73     1377.31     43.24 o 
  18   0   2       52.95       72.00     10.52 o 
  20   0   2     3043.98     2851.77     77.68 o 
  22   0   2        0.85       10.96      5.32 o 
  24   0   2      407.00      421.37     25.86 o 
  26   0   2     3892.53     3916.50    198.03 o 
  28   0   2     2057.85     1842.09    138.31 o 
  30   0   2      124.11       66.98     26.62 o 
  32   0   2        8.94       31.86     26.48 o 
  34   0   2     2851.65     3823.00    227.06 o 
 -37   1   2       48.76       46.32     21.47 o 
 -35   1   2      486.36      520.83     58.06 o 
 -33   1   2      329.98      254.34     38.51 o 
 -31   1   2       11.86        5.11     19.87 o 
 -29   1   2     1550.66     1711.58    207.78 o 
 -27   1   2       33.88       10.57     15.63 o 
 -25   1   2      648.31      660.42     53.13 o 
 -23   1   2      115.80      140.08     24.73 o 
 -21   1   2      128.89      167.31     25.82 o 
 -19   1   2      126.74      126.96     11.43 o 
 -17   1   2     1656.31     1672.44     42.80 o 
 -15   1   2     3259.91     3525.06     64.17 o 
 -13   1   2     3615.51     3736.31     54.22 o 
 -11   1   2     2529.22     2610.06     42.23 o 
  -9   1   2       19.20       41.65      4.10 o 
  -7   1   2    10156.92    10327.21     94.68 o 
  -5   1   2    58531.32    56528.15    684.28 o 
  -3   1   2      688.47      674.52     18.70 o 
  -1   1   2    15280.08    13224.62    172.63 o 
   1   1   2    27330.30    27254.65    232.26 o 
   3   1   2       79.69       43.95      4.56 o 
   5   1   2      248.62      213.18     15.00 o 
   7   1   2       16.73        7.96      5.21 o 
   9   1   2     1309.51     1226.30     38.92 o 
  11   1   2     2411.46     2496.06     50.47 o 
  13   1   2       81.37       58.79      8.92 o 
  15   1   2     3746.94     3791.84     71.60 o 
  17   1   2      114.25       97.30     10.27 o 
  19   1   2      563.38      539.57     27.09 o 
  21   1   2       62.18       51.32      7.38 o 
  23   1   2      752.57      718.20     48.26 o 
  25   1   2      618.31      598.23     33.56 o 
  27   1   2       49.75       43.09     17.85 o 
  29   1   2      128.16      110.73     27.89 o 
  31   1   2      117.65      171.57     31.72 o 
  33   1   2       11.41       13.42     16.19 o 
 -36   2   2       24.51        2.76     12.53 o 
 -34   2   2       94.06      110.32     28.88 o 
 -32   2   2      183.40      220.75     36.08 o 
 -30   2   2      177.12      150.96     56.95 o 
 -28   2   2     2029.00     2058.89    202.40 o 
 -26   2   2      308.79      306.70     77.07 o 
 -24   2   2     2334.51     2342.48    197.73 o 
 -22   2   2      800.98      734.76     29.85 o 
 -20   2   2      522.90      512.71     22.57 o 
 -18   2   2     1633.80     1543.31     40.58 o 
 -16   2   2      304.64      291.52     25.94 o 
 -14   2   2      928.06      846.02     25.31 o 
 -12   2   2    14753.86    16212.90    130.53 o 
 -10   2   2     6699.39     6242.69     57.87 o 
  -8   2   2        6.18       66.77      7.09 o 
  -6   2   2    97280.39    96899.31    597.55 o 
  -4   2   2    36653.80    36060.29    256.35 o 
  -2   2   2    11951.32    11727.96    171.72 o 
   0   2   2       75.30       15.01      3.46 o 
   2   2   2     7343.76     6696.35     82.57 o 
   4   2   2      792.38      793.79     16.53 o 
   6   2   2     2667.90     2640.76     35.99 o 
   8   2   2     3422.15     3063.89     46.18 o 
  10   2   2     1133.27     1060.69     28.43 o 
  12   2   2     1134.58     1251.86     34.65 o 
  14   2   2     1337.26     1393.37     31.43 o 
  16   2   2     5978.40     5651.69     78.52 o 
  18   2   2      579.53      568.02     22.05 o 
  20   2   2      593.56      524.94     35.56 o 
  22   2   2     2313.21     2326.61     44.63 o 
  24   2   2        5.28        9.39      7.88 o 
  26   2   2      139.46      174.35     19.72 o 
  28   2   2       58.16       23.33     53.51 o 
  30   2   2       15.17       42.91     16.30 o 
  32   2   2       26.00       32.16     16.22 o 
  34   2   2      504.84      572.64     59.97 o 
 -35   3   2      402.70      413.49     51.78 o 
 -33   3   2      284.98      378.42     47.65 o 
 -31   3   2       24.40      143.80    114.63 o 
 -29   3   2      516.94      585.49     57.34 o 
 -27   3   2       16.02       32.73     16.79 o 
 -25   3   2      666.71      536.66     35.68 o 
 -23   3   2      213.83      141.13     15.08 o 
 -21   3   2      575.39      637.70     36.12 o 
 -19   3   2      105.13      121.97     16.95 o 
 -17   3   2       45.97       17.90      6.23 o 
 -15   3   2      147.79      138.28      8.23 o 
 -13   3   2     3658.26     3717.88     82.42 o 
 -11   3   2     3459.91     3859.81     61.07 o 
  -9   3   2     9048.45     8880.06     78.64 o 
  -7   3   2    16601.89    17020.13    124.61 o 
  -5   3   2    34569.97    35563.07    241.56 o 
  -3   3   2       22.42       20.40      2.79 o 
  -1   3   2    17210.97    16747.97    246.23 o 
   1   3   2      102.56       76.27      8.21 o 
   3   3   2      377.10      393.27     16.52 o 
   5   3   2        1.59        4.13      3.43 o 
   7   3   2      437.78      415.66     26.40 o 
   9   3   2     2436.42     2582.54     39.92 o 
  11   3   2      294.92      308.68     15.16 o 
  13   3   2     2106.16     1997.00     43.13 o 
  15   3   2      148.38      173.25     12.92 o 
  17   3   2       28.82       20.96      5.58 o 
  19   3   2      451.01      479.28     21.97 o 
  21   3   2     3164.10     3072.50     63.47 o 
  23   3   2       20.98       22.71     12.77 o 
  25   3   2     4439.34     4583.99    115.36 o 
  27   3   2       58.61       76.80     15.21 o 
  29   3   2      145.99      176.24     31.18 o 
  31   3   2       35.00       28.74     14.48 o 
  33   3   2      226.56      186.27     56.52 o 
 -34   4   2       37.50       26.14     26.89 o 
 -32   4   2      402.68      540.39     56.05 o 
 -30   4   2       42.67       29.09     13.07 o 
 -28   4   2     1005.26      993.20     53.30 o 
 -26   4   2     1170.97     1171.54     56.92 o 
 -24   4   2        0.72       10.43      8.93 o 
 -22   4   2     1567.40     1474.79     51.27 o 
 -20   4   2     1582.74     1667.48     47.74 o 
 -18   4   2      118.50      101.72      9.61 o 
 -16   4   2      500.20      500.09     17.46 o 
 -14   4   2      232.96      248.32     13.62 o 
 -12   4   2      529.63      547.99     29.90 o 
 -10   4   2       17.88       13.56      3.89 o 
  -8   4   2     3137.94     3123.48     44.56 o 
  -6   4   2    15044.69    15989.70    120.23 o 
  -4   4   2     4171.82     4644.43     48.62 o 
  -2   4   2      106.40      159.32     12.19 o 
   0   4   2      415.34      496.74     17.37 o 
   2   4   2      153.17      114.50      8.65 o 
   4   4   2      277.19      245.37     14.79 o 
   6   4   2       10.09       20.70      7.39 o 
   8   4   2     3767.55     3688.85     52.00 o 
  10   4   2      363.83      313.42     14.64 o 
  12   4   2      441.29      455.29     17.18 o 
  14   4   2     3573.42     3447.79     56.80 o 
  16   4   2     4979.89     4834.26     77.87 o 
  18   4   2      351.34      343.44     19.44 o 
  20   4   2      120.52      125.57     14.18 o 
  22   4   2     1368.23     1394.49     59.15 o 
  24   4   2        4.18       16.17      6.92 o 
  26   4   2     1136.47     1128.62     57.13 o 
  28   4   2      330.85      368.61     33.21 o 
  30   4   2        7.38       -0.47      9.25 o 
 -33   5   2      198.18      310.26     67.78 o 
 -31   5   2      381.62      552.23     54.83 o 
 -29   5   2      126.21      117.33     19.62 o 
 -27   5   2      217.84      242.06     26.83 o 
 -25   5   2      140.19      145.55     20.95 o 
 -23   5   2       51.29      106.82     17.38 o 
 -21   5   2     1261.06     1267.85     56.97 o 
 -19   5   2      270.39      226.71     16.27 o 
 -17   5   2     1751.41     1638.21     39.60 o 
 -15   5   2     2138.39     2193.14     46.06 o 
 -13   5   2      516.55      500.30     20.86 o 
 -11   5   2      162.93      192.56     12.77 o 
  -9   5   2     4173.63     4264.31     52.59 o 
  -7   5   2      390.14      370.22     13.39 o 
  -5   5   2       93.10       69.59      6.79 o 
  -3   5   2      140.98      121.88      6.99 o 
  -1   5   2      626.92      701.14     29.94 o 
   1   5   2       20.24       30.27      5.24 o 
   3   5   2      416.15      451.75     21.24 o 
   5   5   2       43.35       48.65      8.73 o 
   7   5   2     1343.13     1308.21     31.95 o 
   9   5   2        0.00        3.55      3.16 o 
  11   5   2      179.71      180.35     10.70 o 
  13   5   2      867.28      860.78     26.96 o 
  15   5   2      294.73      307.45     17.16 o 
  17   5   2      464.88      435.94     27.69 o 
  19   5   2      708.29      667.40     28.38 o 
  21   5   2     1280.88     1216.53     54.71 o 
  23   5   2       27.45       18.17     10.57 o 
  25   5   2      382.08      374.40     32.13 o 
  27   5   2      133.18      129.12     26.33 o 
  29   5   2        6.05        4.34     29.70 o 
 -30   6   2       12.94        2.13     12.31 o 
 -28   6   2        6.30        3.93      9.95 o 
 -26   6   2        0.23       12.47     13.42 o 
 -24   6   2      101.06       55.35     13.99 o 
 -22   6   2     1061.00     1131.71     55.36 o 
 -20   6   2       11.64        0.12      7.75 o 
 -18   6   2      134.54      101.51     11.38 o 
 -16   6   2     1248.85     1191.64     31.99 o 
 -14   6   2       44.25       38.59      5.84 o 
 -12   6   2       77.65       88.57      8.58 o 
 -10   6   2      343.34      359.61     16.65 o 
  -8   6   2     4898.01     4841.59     75.49 o 
  -6   6   2     3068.80     3043.60     45.44 o 
  -4   6   2      377.28      378.40     13.85 o 
  -2   6   2     1085.68     1093.85     25.20 o 
   0   6   2      406.79      423.39     16.08 o 
   2   6   2     2338.92     2425.20     61.16 o 
   4   6   2      669.35      677.59     31.32 o 
   6   6   2      937.69      924.16     38.71 o 
   8   6   2        6.32        2.10     11.34 o 
  10   6   2      230.65      233.66     14.91 o 
  12   6   2      351.91      386.42     22.43 o 
  14   6   2     1019.12      920.38     39.43 o 
  16   6   2       30.01       19.61      7.30 o 
  18   6   2      147.52      166.49     27.76 o 
  20   6   2      149.51      120.62     24.35 o 
  22   6   2      186.53      192.79     32.18 o 
  24   6   2      260.59      236.68     35.94 o 
  26   6   2       46.72        9.54     23.95 o 
 -27   7   2      293.94      236.13     35.99 o 
 -25   7   2      200.39      214.99     45.49 o 
 -23   7   2      141.34      147.80     28.28 o 
 -21   7   2      109.54      126.18     45.58 o 
 -19   7   2     1076.55     1094.98     72.14 o 
 -17   7   2      236.58      255.93     21.00 o 
 -15   7   2      380.52      392.05     22.31 o 
 -13   7   2      109.49       91.00     12.56 o 
 -11   7   2      307.16      276.32     15.09 o 
  -9   7   2        1.62        7.57      5.16 o 
  -7   7   2     1877.84     1898.58     43.53 o 
  -5   7   2      270.92      237.80     11.92 o 
  -3   7   2      239.64      252.37     12.81 o 
  -1   7   2       17.83       33.70     11.18 o 
   1   7   2     3331.62     3340.96     75.50 o 
   3   7   2      578.71      671.14     33.30 o 
   5   7   2       51.35       39.95      8.25 o 
   7   7   2      526.81      523.83     33.61 o 
   9   7   2      392.54      402.90     47.20 o 
  11   7   2       26.13       35.06     24.72 o 
  13   7   2       20.53       11.18     11.73 o 
  15   7   2      608.12      594.19     53.51 o 
  17   7   2       19.62       30.67     12.90 o 
  19   7   2       49.58       72.32     20.89 o 
  21   7   2      400.32      330.74     43.16 o 
  23   7   2       35.16       50.01     18.18 o 
 -24   8   2      256.43      335.16     45.25 o 
 -22   8   2      202.27      185.23     32.48 o 
 -20   8   2      628.10      599.45     55.80 o 
 -18   8   2       36.47       20.41     14.58 o 
 -16   8   2      140.82      111.92     19.56 o 
 -14   8   2      292.85      305.27     31.01 o 
 -12   8   2      594.22      578.58     31.76 o 
 -10   8   2      135.31      124.53     17.27 o 
  -8   8   2     1085.95     1223.63     64.76 o 
  -6   8   2      338.47      307.46     23.84 o 
  -4   8   2       83.70       61.87     13.57 o 
  -2   8   2       26.73       -9.13     17.83 o 
   0   8   2      601.10      591.70     38.64 o 
   2   8   2     1724.83     1691.90     66.48 o 
   4   8   2       36.89       28.17     10.48 o 
   6   8   2       47.43       87.41     18.69 o 
   8   8   2      306.89      287.84     26.81 o 
  10   8   2      690.80      659.95     41.84 o 
  12   8   2       44.60       32.53      9.43 o 
  14   8   2       16.77        8.90      8.97 o 
  16   8   2        2.74        1.43      9.26 o 
  18   8   2       78.18       53.61     23.61 o 
  20   8   2        5.09        9.46     24.47 o 
 -17   9   2      313.78      247.04     59.34 o 
 -15   9   2       89.00      111.86     27.03 o 
 -13   9   2      108.65      106.12     25.13 o 
 -11   9   2        0.08       -3.05     15.42 o 
  -9   9   2      148.44      178.31     33.91 o 
  -7   9   2      730.02      751.97     68.01 o 
  -5   9   2      262.11      346.45     46.61 o 
  -3   9   2       69.73       59.39     20.29 o 
  -1   9   2      491.76      527.78     57.64 o 
   1   9   2      151.76      195.89     36.48 o 
   3   9   2        6.41       12.49     10.75 o 
   5   9   2      219.90      203.57     51.60 o 
   7   9   2      187.31      367.29     70.98 o 
   9   9   2      270.16      285.74     45.94 o 
  11   9   2      235.31      210.24     24.70 o 
  13   9   2      105.29       86.98     16.71 o 
  15   9   2        1.36        2.67      8.64 o 
  -8  10   2       44.91       -3.94     60.33 o 
  -6  10   2       27.85        4.86     12.02 o 
  -4  10   2      723.47      766.10    131.45 o 
  -2  10   2      463.50      473.02     61.23 o 
   0  10   2       45.07       82.84     38.01 o 
   2  10   2        8.47       47.56     31.68 o 
   4  10   2        0.10        0.72     25.08 o 
   6  10   2      117.64       85.53     36.89 o 
 -37   1   3      415.19      594.84     63.90 o 
 -35   1   3       40.11       55.46     21.97 o 
 -33   1   3        7.81       11.75     11.17 o 
 -31   1   3      395.34      365.05     45.08 o 
 -29   1   3       17.36       48.15     24.41 o 
 -27   1   3       10.04        0.77     11.25 o 
 -25   1   3     1703.10     1650.86     84.70 o 
 -23   1   3      881.97      890.85     59.69 o 
 -21   1   3     3644.19     3687.20    102.31 o 
 -19   1   3     1081.62     1205.03     37.46 o 
 -17   1   3     2722.03     3343.92     64.84 o 
 -15   1   3     1784.76     1918.95     68.21 o 
 -13   1   3    10329.83    10376.16    124.07 o 
 -11   1   3    12365.60    11528.44    151.90 o 
  -9   1   3     1829.74     1879.59     44.55 o 
  -7   1   3      258.23      289.04     32.65 o 
  -5   1   3    66058.41    64284.50    616.68 o 
  -3   1   3        4.09        5.76      3.02 o 
  -1   1   3      749.85      912.05     65.98 o 
   1   1   3    30770.21    30992.49    304.08 o 
   3   1   3     8461.48     8489.75    103.71 o 
   5   1   3     2659.05     2620.88     49.70 o 
   7   1   3    14113.98    13943.83    228.42 o 
   9   1   3     6808.75     7236.60     97.47 o 
  11   1   3      108.39      112.49     10.66 o 
  13   1   3    13566.26    13940.00    164.87 o 
  15   1   3     1894.53     2008.75     46.74 o 
  17   1   3       27.88       21.97      6.16 o 
  19   1   3     2308.67     2262.20     66.66 o 
  21   1   3     2765.36     2782.71     58.51 o 
  23   1   3     7111.02     7079.52    136.65 o 
  25   1   3       34.47       47.57      9.68 o 
  27   1   3      242.13      188.27     30.38 o 
  29   1   3       47.91       28.13     21.36 o 
  31   1   3       91.79       90.27     23.32 o 
  33   1   3      466.89      524.78     56.59 o 
 -36   2   3       31.00        8.36     13.04 o 
 -34   2   3        2.07       -4.42      9.46 o 
 -32   2   3       34.61       87.93     27.66 o 
 -30   2   3      984.42     1051.25     76.27 o 
 -28   2   3     1053.37     1034.60    156.83 o 
 -26   2   3     4556.67     4336.62     99.07 o 
 -24   2   3      516.02      441.56     28.92 o 
 -22   2   3     1347.31     1258.70     52.17 o 
 -20   2   3      867.36      766.71     33.17 o 
 -18   2   3      563.74      743.57     34.49 o 
 -16   2   3     3843.74     4189.94     55.06 o 
 -14   2   3     4663.82     4970.42     58.76 o 
 -12   2   3      724.00      696.19     21.62 o 
 -10   2   3       79.07       69.75      8.65 o 
  -8   2   3      121.00       97.27      7.12 o 
  -6   2   3      237.57      349.74     24.80 o 
  -4   2   3    24608.34    25799.40    206.83 o 
  -2   2   3        6.60       40.08      3.16 o 
   0   2   3    14647.46    14015.58    187.94 o 
   2   2   3      848.60      780.10     66.11 o 
   4   2   3     2474.18     2624.58     40.19 o 
   6   2   3      857.88     1059.20     29.96 o 
   8   2   3      296.61      300.56     15.33 o 
  10   2   3        6.37        5.73      3.51 o 
  12   2   3     1658.56     2068.60     82.16 o 
  14   2   3     2287.26     2356.73     56.12 o 
  16   2   3      150.23      107.27      9.89 o 
  18   2   3     3720.06     3647.43     64.36 o 
  20   2   3     5198.60     5053.63     94.89 o 
  22   2   3       20.47       34.32      6.74 o 
  24   2   3      870.96      804.41     43.87 o 
  26   2   3     1075.88     1074.68     51.96 o 
  28   2   3      171.35      182.78     31.14 o 
  30   2   3      354.21      435.27     84.16 o 
  32   2   3       60.48       75.72     22.43 o 
 -35   3   3      116.16      129.44     30.39 o 
 -33   3   3     1632.43     1779.46    104.45 o 
 -31   3   3        7.02       32.49     15.61 o 
 -29   3   3     1736.78     1810.85    133.03 o 
 -27   3   3     1286.24     1130.86     73.46 o 
 -25   3   3        9.28       28.46     13.95 o 
 -23   3   3      505.27      421.25     57.86 o 
 -21   3   3        4.08        6.35     10.59 o 
 -19   3   3     2395.48     2439.71     59.66 o 
 -17   3   3      465.57      553.46     21.67 o 
 -15   3   3       27.32      588.47     84.87 o 
 -13   3   3      282.06      249.50     17.23 o 
 -11   3   3    35889.24    37658.23    247.94 o 
  -9   3   3     5132.07     5311.04     56.16 o 
  -7   3   3     7435.24     7922.67     97.58 o 
  -5   3   3      719.54      756.31     31.61 o 
  -3   3   3     4523.88     4687.47     45.13 o 
  -1   3   3     2446.55     2282.14     56.37 o 
   1   3   3     1167.96     1114.38     28.11 o 
   3   3   3        7.80       12.93      5.82 o 
   5   3   3     4974.32     4856.12     71.07 o 
   7   3   3     2686.55     2680.90     38.00 o 
   9   3   3      132.42      139.43     11.05 o 
  11   3   3     2730.13     2782.82     50.87 o 
  13   3   3     3259.71     3214.42     63.53 o 
  15   3   3      308.88      324.51     29.93 o 
  17   3   3     1519.31     1502.25     40.68 o 
  19   3   3     7020.60     6707.37     97.89 o 
  21   3   3      540.25      518.69     27.37 o 
  23   3   3       10.11        3.17      8.80 o 
  25   3   3      715.72      738.82     44.26 o 
  27   3   3        2.48        4.47      6.78 o 
  29   3   3      255.46      266.99     37.33 o 
  31   3   3       16.61       31.02     15.55 o 
 -34   4   3      215.77      326.68     65.21 o 
 -32   4   3      567.57      625.69     60.10 o 
 -30   4   3      641.94      644.45     59.44 o 
 -28   4   3     1318.66     1205.57    179.41 o 
 -26   4   3       83.57      116.05     21.96 o 
 -24   4   3       16.02        5.25      7.40 o 
 -22   4   3      619.50      622.66     33.07 o 
 -20   4   3      228.21      255.89     18.97 o 
 -18   4   3        0.72        2.54      4.53 o 
 -16   4   3       53.90       42.00      7.26 o 
 -14   4   3     1206.69     1207.10     31.34 o 
 -12   4   3     3691.19     3357.87     49.57 o 
 -10   4   3     7312.94     7508.67     80.04 o 
  -8   4   3      490.53      421.48     16.45 o 
  -6   4   3    21702.35    22855.21    160.70 o 
  -4   4   3       37.06       49.77      4.91 o 
  -2   4   3     5977.35     5952.44     67.12 o 
   0   4   3     1451.00     1645.20     34.62 o 
   2   4   3     4044.02     4470.59     86.96 o 
   4   4   3     1997.76     2007.12     59.96 o 
   6   4   3      918.71      817.29     35.98 o 
   8   4   3       90.82      127.28     18.53 o 
  10   4   3      597.99      620.42     18.88 o 
  12   4   3      644.65      588.40     22.32 o 
  14   4   3     1910.77     1786.19     42.96 o 
  16   4   3     9286.49     9103.06    142.90 o 
  18   4   3     1449.27     1403.92     42.25 o 
  20   4   3     1339.37     1405.31     42.14 o 
  22   4   3        9.41        5.71      6.27 o 
  24   4   3      222.51      158.26     20.60 o 
  26   4   3        1.69       -7.52      7.52 o 
  28   4   3       97.73       79.17     19.24 o 
  30   4   3        6.48       17.46     20.23 o 
 -33   5   3      189.75      284.17     41.09 o 
 -31   5   3       72.37       47.90     29.26 o 
 -29   5   3       14.23       27.17     14.11 o 
 -27   5   3       19.41       25.75     10.93 o 
 -25   5   3      398.06      356.77     31.93 o 
 -23   5   3      249.08      255.62     26.61 o 
 -21   5   3      630.43      609.75     39.61 o 
 -19   5   3     2412.13     2355.55     51.28 o 
 -17   5   3       58.31       53.22      7.60 o 
 -15   5   3      797.81      752.59     24.75 o 
 -13   5   3      205.90      236.49     14.81 o 
 -11   5   3      487.31      561.31     21.80 o 
  -9   5   3      181.32      202.08     10.57 o 
  -7   5   3     2724.03     2781.15     58.18 o 
  -5   5   3     3843.95     4108.06     52.52 o 
  -3   5   3     2862.51     2992.37     50.82 o 
  -1   5   3     1845.24     2048.71     43.24 o 
   1   5   3      999.45     1059.51     51.48 o 
   3   5   3       54.96       78.27     11.37 o 
   5   5   3     1858.26     1773.40     50.89 o 
   7   5   3        1.86       22.23      8.32 o 
   9   5   3       38.95       45.64      6.77 o 
  11   5   3       44.66       51.76      5.27 o 
  13   5   3      250.25      275.22     14.59 o 
  15   5   3      673.41      679.33     25.67 o 
  17   5   3     1004.02      994.25     35.47 o 
  19   5   3     1060.53     1103.13     49.20 o 
  21   5   3      298.03      317.66     28.09 o 
  23   5   3        8.30       15.50      7.29 o 
  25   5   3       94.70      106.60     24.06 o 
  27   5   3       35.46       57.28     17.75 o 
  29   5   3     1543.38     1794.50    154.24 o 
 -30   6   3       87.56      121.24     38.95 o 
 -28   6   3      227.07      194.50     47.82 o 
 -26   6   3       42.42       43.18     26.14 o 
 -24   6   3     1026.08      961.67     53.21 o 
 -22   6   3       56.89       52.74     13.49 o 
 -20   6   3     2293.69     2063.55     61.88 o 
 -18   6   3        3.39       39.98      6.66 o 
 -16   6   3     1437.79     1396.68     38.76 o 
 -14   6   3      136.36      124.06     11.43 o 
 -12   6   3      592.98      668.94     25.77 o 
 -10   6   3       38.52       33.11      9.69 o 
  -8   6   3      808.86      808.56     31.38 o 
  -6   6   3       41.65      197.94     26.38 o 
  -4   6   3      194.49      224.10      9.73 o 
  -2   6   3       12.13       15.08      5.34 o 
   2   6   3     2434.42     2550.23     84.28 o 
   4   6   3        0.96       -5.59      6.13 o 
   6   6   3     2160.61     2033.10     57.27 o 
   8   6   3      187.19      184.82     20.14 o 
  10   6   3        4.86       -0.77      9.87 o 
  12   6   3      121.53      113.42     12.58 o 
  14   6   3       21.65       12.07      9.94 o 
  16   6   3       75.49       72.03     28.51 o 
  18   6   3      224.62      173.62     34.72 o 
  20   6   3        3.93        7.87     10.42 o 
  22   6   3       62.17       28.59     13.99 o 
  24   6   3       31.11       32.06     16.01 o 
  26   6   3      653.59      714.90     64.82 o 
 -27   7   3      306.74      318.93     43.60 o 
 -25   7   3      172.54      201.86     34.08 o 
 -23   7   3        0.03       -0.11      9.34 o 
 -21   7   3      677.05      590.30     54.18 o 
 -19   7   3      797.69      811.73     39.41 o 
 -17   7   3       21.40       11.49      6.93 o 
 -15   7   3        0.00        5.24     10.27 o 
 -13   7   3      297.41      256.58     16.26 o 
 -11   7   3      398.97      368.52     18.08 o 
  -9   7   3       39.07       32.25     14.84 o 
  -7   7   3       64.78       59.71      7.77 o 
  -5   7   3       72.51       61.92      5.69 o 
  -3   7   3      732.96      741.15     33.91 o 
  -1   7   3       43.56       27.37      7.31 o 
   1   7   3        0.03        1.83      9.73 o 
   3   7   3      144.91      136.81     17.55 o 
   5   7   3     6348.86     6325.49    130.28 o 
   7   7   3        7.77        4.10      7.86 o 
   9   7   3      235.06      218.14     23.35 o 
  11   7   3      172.62      119.73     18.35 o 
  13   7   3       78.42       36.88     26.80 o 
  15   7   3      362.76      284.47     38.30 o 
  17   7   3      318.06      333.60     43.78 o 
  19   7   3      181.38      152.34     62.97 o 
  21   7   3       55.92       63.89     20.12 o 
  23   7   3       44.25       46.21     18.48 o 
 -24   8   3      111.67       48.29     19.28 o 
 -22   8   3        5.42       15.77     11.80 o 
 -20   8   3      414.58      389.61     44.91 o 
 -18   8   3      384.76      356.37     38.02 o 
 -16   8   3       12.52       -7.09      8.43 o 
 -14   8   3       40.52       20.01     13.43 o 
 -12   8   3      373.71      324.82     24.53 o 
 -10   8   3     1455.97     1673.49     52.53 o 
  -8   8   3       41.01       10.03     10.65 o 
  -6   8   3      122.33      138.68     20.25 o 
  -4   8   3      253.02      222.44     24.15 o 
  -2   8   3      905.91      874.67     48.22 o 
   0   8   3      153.47      118.77     18.29 o 
   2   8   3      285.58      315.33     34.31 o 
   4   8   3        6.82        9.84     15.57 o 
   6   8   3     1376.94     1316.57     73.05 o 
   8   8   3       49.66       56.78     19.19 o 
  10   8   3        0.13        2.32      8.19 o 
  12   8   3       16.40        3.34      7.37 o 
  14   8   3        5.46       -8.11      9.76 o 
  16   8   3      976.45     1016.18     59.18 o 
  18   8   3      124.64      131.07     28.37 o 
  20   8   3      130.75      104.45     25.45 o 
 -19   9   3      228.72      254.38     63.22 o 
 -17   9   3       10.53        2.90     13.14 o 
 -15   9   3      260.59      238.85     44.44 o 
 -13   9   3      180.95      196.52     48.06 o 
 -11   9   3       91.48       93.75     30.30 o 
  -9   9   3     1261.09     1297.06     89.68 o 
  -7   9   3      191.51      225.84     38.49 o 
  -5   9   3      143.18      151.45     31.24 o 
  -3   9   3      143.60      157.62     32.15 o 
  -1   9   3        8.12      -27.19     27.19 o 
   1   9   3      605.13      524.30     84.06 o 
   3   9   3      104.56      280.87     63.69 o 
   5   9   3     1193.90     1220.28     93.03 o 
   7   9   3      207.55      195.41     29.69 o 
   9   9   3       17.27       37.71     26.25 o 
  11   9   3       67.80       51.93     12.87 o 
  13   9   3      160.54      201.65     25.82 o 
  -8  10   3       53.88       11.48     14.07 o 
  -6  10   3      551.56      556.05     87.22 o 
  -4  10   3       94.12       55.04     30.51 o 
  -2  10   3      112.56       86.84     40.50 o 
   0  10   3     1555.16     1603.10    155.31 o 
   2  10   3       31.47        8.34     20.37 o 
   4  10   3      249.74      329.79     73.18 o 
 -38   0   4      588.14      829.39    107.47 o 
 -36   0   4      311.35      408.45     73.26 o 
 -34   0   4     2059.79     2168.13    165.45 o 
 -32   0   4      207.07      122.27     37.18 o 
 -30   0   4     3302.31     3115.83    186.57 o 
 -28   0   4      228.03      230.99     49.24 o 
 -26   0   4       12.11       32.61     19.65 o 
 -24   0   4      222.36      234.04     44.54 o 
 -22   0   4      175.27      137.14     34.06 o 
 -20   0   4      286.53      340.16     17.04 o 
 -18   0   4     9896.59    10366.10    167.48 o 
 -16   0   4      282.63      324.13     20.51 o 
 -14   0   4    24933.59    24169.43    511.35 o 
 -12   0   4     7195.56     6387.87    191.69 o 
 -10   0   4    24259.05    22859.74    455.82 o 
  -8   0   4     1441.54     1164.70     60.23 o 
  -6   0   4     2826.77     2348.78     80.51 o 
  -4   0   4    19871.40    19748.57    361.57 o 
  -2   0   4    16262.58    16055.66    299.62 o 
   0   0   4    28548.71    28132.18    498.39 o 
   2   0   4     1584.51     1416.42     48.64 o 
   4   0   4      346.75      294.31     19.65 o 
   6   0   4       14.03        0.31      4.22 o 
   8   0   4     1224.11     1563.27     55.99 o 
  10   0   4      138.13      103.50     17.51 o 
  12   0   4     7294.46     7938.98    304.05 o 
  14   0   4     2400.66     2681.87     90.93 o 
  16   0   4    11163.68    11135.49    223.12 o 
  18   0   4     5479.08     5621.89    130.16 o 
  20   0   4     3855.21     3748.98    103.93 o 
  22   0   4     1280.51     1305.35     58.24 o 
  24   0   4      723.79      629.43     49.06 o 
  26   0   4      408.53      444.38     65.56 o 
  28   0   4      222.70      215.23     47.15 o 
  30   0   4      446.90      486.93     73.97 o 
  32   0   4      174.64      174.54     46.98 o 
 -37   1   4      413.43      509.24     59.07 o 
 -35   1   4        0.97        7.57     20.17 o 
 -33   1   4      355.26      377.62     47.35 o 
 -31   1   4      315.58      279.82     39.19 o 
 -29   1   4       88.04       88.07     23.66 o 
 -27   1   4      424.36      463.43     46.93 o 
 -25   1   4       15.27       20.46      6.75 o 
 -23   1   4     1276.20     1148.23     62.59 o 
 -21   1   4     5453.09     5268.36    138.59 o 
 -19   1   4       92.35       83.22     11.17 o 
 -17   1   4        2.53       12.74      6.35 o 
 -15   1   4     2708.00     3061.84     69.34 o 
 -13   1   4      456.16      496.62     24.91 o 
 -11   1   4     2511.41     2748.70    127.00 o 
  -9   1   4     4142.81     4284.50     77.28 o 
  -7   1   4     4696.87     4602.83    115.95 o 
  -5   1   4    18147.47    17405.68    191.31 o 
  -3   1   4      375.97      498.75     16.81 o 
  -1   1   4     3499.74     3274.12     79.31 o 
   1   1   4     7788.40     7961.73     99.34 o 
   3   1   4     1746.91     1871.48     39.94 o 
   5   1   4     4058.87     4380.50    175.21 o 
   7   1   4     3840.98     4076.10    102.41 o 
   9   1   4     1427.46     1588.02     46.90 o 
  11   1   4     1460.79     1489.44     37.18 o 
  13   1   4       18.57       20.76      6.51 o 
  15   1   4     1468.93     1563.12     46.14 o 
  17   1   4      596.65      532.16     27.62 o 
  19   1   4      391.16      386.77     27.64 o 
  21   1   4     3184.87     3268.69     68.33 o 
  23   1   4      322.10      298.15     19.12 o 
  25   1   4      171.66      151.75     18.51 o 
  27   1   4      185.05      174.63     29.90 o 
  29   1   4       31.76       35.68     16.15 o 
  31   1   4       42.40       55.75     18.54 o 
 -36   2   4       42.10       35.29     15.89 o 
 -34   2   4     1421.92     1499.03     97.20 o 
 -32   2   4      694.72      696.27     63.62 o 
 -30   2   4      465.88      488.49     51.46 o 
 -28   2   4      132.22      122.71     15.48 o 
 -26   2   4      203.20      180.29     26.41 o 
 -24   2   4        8.07       14.92      8.19 o 
 -22   2   4     4812.72     4557.64    101.33 o 
 -20   2   4        0.74       13.68     14.92 o 
 -18   2   4       10.63        9.81      5.62 o 
 -16   2   4     3361.86     3240.82     54.06 o 
 -14   2   4     6202.22     5962.36     99.23 o 
 -12   2   4      782.35      853.36     23.34 o 
 -10   2   4     3032.53     2861.66     43.88 o 
  -8   2   4     1085.41      936.37     22.43 o 
  -6   2   4     9759.87     9756.64    115.63 o 
  -4   2   4      158.79       90.51      6.26 o 
  -2   2   4     3564.02     3292.29     78.62 o 
   0   2   4       40.49       23.05      3.13 o 
   2   2   4      236.96      116.67     14.11 o 
   4   2   4       13.50       35.27      6.26 o 
   6   2   4      470.29      403.06     30.62 o 
   8   2   4       72.35      110.61      9.68 o 
  10   2   4     1116.69      930.58     30.94 o 
  12   2   4     3187.73     3272.68     65.82 o 
  14   2   4      765.15      725.58     41.59 o 
  16   2   4      592.17      589.11     31.57 o 
  18   2   4        0.87        9.51      6.42 o 
  20   2   4      666.04      700.86     30.62 o 
  22   2   4        0.19        3.08      5.76 o 
  24   2   4      129.36      123.36     17.22 o 
  26   2   4      252.41      220.51     23.98 o 
  28   2   4      503.32      638.69     90.00 o 
  30   2   4      149.23      241.11     36.35 o 
  32   2   4       32.21       41.63     31.10 o 
 -37   3   4      185.31      248.12     42.42 o 
 -35   3   4      573.58      590.07     62.27 o 
 -33   3   4       17.92       15.63     32.13 o 
 -31   3   4     1753.67     1826.22    101.58 o 
 -29   3   4        8.77       11.12     11.65 o 
 -27   3   4       72.30       11.75     10.93 o 
 -25   3   4      310.33      282.35     35.41 o 
 -23   3   4        0.38        2.41      9.95 o 
 -21   3   4      715.80      825.89     29.97 o 
 -19   3   4        2.40        5.94      4.22 o 
 -17   3   4      786.80      968.76     49.79 o 
 -15   3   4     1094.85     1104.73     34.58 o 
 -13   3   4       67.73      101.78      8.93 o 
 -11   3   4     4922.43     5250.34     67.91 o 
  -9   3   4     7751.28     8338.56     88.54 o 
  -7   3   4       11.70       11.11      5.21 o 
  -5   3   4      358.50      529.50     16.61 o 
  -3   3   4        0.95        5.78      2.16 o 
  -1   3   4      662.11      550.53     17.46 o 
   1   3   4     7128.02     7386.23     90.45 o 
   3   3   4      697.87      693.60     18.31 o 
   5   3   4        6.53        6.47      2.51 o 
   7   3   4     4447.99     4720.75     65.13 o 
   9   3   4     1772.30     1736.99     67.52 o 
  11   3   4      289.34      268.10     13.99 o 
  13   3   4     1699.20     1601.73     44.17 o 
  15   3   4      749.18      734.96     25.37 o 
  17   3   4       14.87       26.25      6.51 o 
  19   3   4      377.84      314.08     30.13 o 
  21   3   4     3591.08     3626.77     97.99 o 
  23   3   4      307.61      343.54     29.82 o 
  25   3   4      184.16      221.28     24.80 o 
  27   3   4        0.40       -9.33     10.39 o 
  29   3   4      584.79      685.78     60.51 o 
  31   3   4        8.21       24.09     10.78 o 
 -34   4   4      915.12     1010.63    108.69 o 
 -32   4   4      476.05      451.94     51.67 o 
 -30   4   4      522.77      480.74     51.31 o 
 -28   4   4      250.58      205.69     32.12 o 
 -26   4   4       71.25       46.16     28.53 o 
 -24   4   4        1.09       13.16     11.16 o 
 -22   4   4     1973.35     1935.45     51.51 o 
 -20   4   4      147.49      404.66     60.55 o 
 -18   4   4      484.18      417.82     18.62 o 
 -16   4   4      299.38      254.89     15.35 o 
 -14   4   4      101.56      108.14     10.93 o 
 -12   4   4     5233.19     5287.47     78.27 o 
 -10   4   4     6389.95     6225.10     71.28 o 
  -8   4   4     9287.51     8940.32     87.81 o 
  -6   4   4     3883.23     3981.38     49.08 o 
  -4   4   4     2581.67     2822.18     37.06 o 
  -2   4   4      132.24      190.94     10.47 o 
   0   4   4      582.91      590.99     25.97 o 
   2   4   4     1027.39     1078.65     35.37 o 
   4   4   4     1572.79     1621.73     48.62 o 
   6   4   4      395.09      431.30     25.36 o 
   8   4   4     2189.40     2177.49     36.33 o 
  10   4   4     3011.32     3013.20     79.09 o 
  12   4   4     2292.28     2256.83     55.44 o 
  14   4   4     4196.97     3966.08    146.99 o 
  16   4   4      606.20      600.53     26.18 o 
  18   4   4     3830.42     3593.25     69.97 o 
  20   4   4      232.77      239.40     23.60 o 
  22   4   4        2.89        4.57      7.69 o 
  24   4   4     2240.86     2416.41     83.65 o 
  26   4   4        4.66        9.51      8.57 o 
  28   4   4       23.37       53.01     30.94 o 
 -33   5   4      331.74      229.99     38.52 o 
 -31   5   4      367.96      386.63     47.32 o 
 -29   5   4       81.87       50.42     27.82 o 
 -27   5   4       99.48       87.74     42.92 o 
 -25   5   4      527.08      569.12     51.23 o 
 -23   5   4      217.93      235.50     31.55 o 
 -21   5   4     3189.23     2989.85     66.32 o 
 -19   5   4        0.78        5.63      5.53 o 
 -17   5   4        3.35       12.47      4.65 o 
 -15   5   4     1238.45     1272.63     44.70 o 
 -13   5   4     1336.80     1302.06     34.94 o 
 -11   5   4     8263.57     8697.34    100.00 o 
  -9   5   4        0.09        1.36      3.01 o 
  -7   5   4     5371.62     5410.07    107.64 o 
  -5   5   4      803.13      829.09     20.88 o 
  -3   5   4       88.28       85.04      7.18 o 
  -1   5   4      242.58      237.48     15.90 o 
   1   5   4      363.69      400.38     25.54 o 
   3   5   4        7.54        5.32      4.65 o 
   5   5   4      279.98      375.09     23.77 o 
   7   5   4     1277.32     1332.83     76.03 o 
   9   5   4      161.03      174.93     12.67 o 
  11   5   4     2271.73     2105.60     37.25 o 
  13   5   4        7.28        5.96      3.93 o 
  15   5   4     1090.69     1074.60     33.10 o 
  17   5   4       19.25       11.48      6.36 o 
  19   5   4      240.14      276.01     24.62 o 
  21   5   4       29.82        7.99      9.21 o 
  23   5   4      254.57      257.04     36.44 o 
  25   5   4       16.37       14.80     11.76 o 
  27   5   4      367.34      390.07     47.17 o 
 -30   6   4        1.31        7.85     20.29 o 
 -28   6   4        1.24       -1.05      9.76 o 
 -26   6   4       97.37      146.19     26.33 o 
 -24   6   4      218.39      220.81     69.84 o 
 -22   6   4      115.41      119.10     15.54 o 
 -20   6   4      693.40      625.74     34.41 o 
 -18   6   4       38.66       30.49      9.04 o 
 -16   6   4        1.98       -0.40      4.78 o 
 -14   6   4     1765.68     1675.26     46.71 o 
 -12   6   4    12007.46    11779.86    128.22 o 
 -10   6   4     8357.82     8415.20    110.22 o 
  -8   6   4     3924.82     3783.18     81.21 o 
  -6   6   4     1864.68     1860.71     31.98 o 
  -4   6   4      126.30      129.54      9.93 o 
  -2   6   4      533.64      474.53     29.59 o 
   0   6   4      322.16      331.59     25.11 o 
   2   6   4        0.03       -2.23      5.53 o 
   4   6   4     1608.13     1744.33     60.88 o 
   6   6   4       73.25       65.40     12.10 o 
   8   6   4      279.30      249.04     24.28 o 
  10   6   4       97.42      109.37     21.27 o 
  12   6   4     1047.95     1080.23     68.31 o 
  14   6   4      465.38      389.54     57.70 o 
  16   6   4     1548.83     1545.61     86.66 o 
  18   6   4      343.79      314.05     70.64 o 
  20   6   4        5.09        6.70     15.26 o 
  22   6   4      244.04      247.87     38.39 o 
  24   6   4      354.15      387.15     52.20 o 
 -27   7   4      218.77      257.17     53.83 o 
 -25   7   4       82.26       51.94     26.96 o 
 -23   7   4      254.79      213.02     45.63 o 
 -21   7   4      329.65      339.04     30.96 o 
 -19   7   4      110.36      107.03     21.53 o 
 -17   7   4       33.03       33.27      9.59 o 
 -15   7   4     1196.91     1109.27     46.81 o 
 -13   7   4     1142.27     1120.65     34.23 o 
 -11   7   4      623.50      571.04     23.56 o 
  -9   7   4       11.15       17.25      4.50 o 
  -7   7   4      998.76     1141.13     25.75 o 
  -5   7   4      742.51      888.89     64.32 o 
  -3   7   4       17.33       12.11      6.90 o 
  -1   7   4      361.27      347.43     27.48 o 
   1   7   4     2092.11     2086.65    105.00 o 
   3   7   4       49.64       49.28     15.15 o 
   5   7   4      162.30      255.30     47.34 o 
   7   7   4       82.41       50.59     12.66 o 
   9   7   4      525.98      586.52     39.33 o 
  11   7   4       98.82       86.50     15.99 o 
  13   7   4      871.00      864.00     65.83 o 
  15   7   4     1668.87     1653.66    108.44 o 
  17   7   4       65.81       46.36     24.29 o 
  19   7   4      307.18      316.30     43.09 o 
  21   7   4      267.38      265.68     39.35 o 
 -24   8   4      137.12      127.82     37.85 o 
 -22   8   4       58.12       96.01     31.39 o 
 -20   8   4       24.00       20.12     11.30 o 
 -18   8   4       28.12        6.80      6.82 o 
 -16   8   4      280.36      313.98     30.43 o 
 -14   8   4      275.13      309.96     25.02 o 
 -12   8   4      125.01      184.61     24.93 o 
 -10   8   4       99.00       70.21     18.09 o 
  -8   8   4       52.69      110.65     13.37 o 
  -6   8   4     1097.98     1220.66     69.64 o 
  -4   8   4        7.19       18.84     12.93 o 
  -2   8   4        3.51       -7.58      9.06 o 
   0   8   4        0.00      145.60     25.37 o 
   2   8   4      652.31      687.71     52.28 o 
   4   8   4      419.30      400.51     61.92 o 
   6   8   4      152.73      200.07     30.23 o 
   8   8   4      335.41      364.46     36.63 o 
  10   8   4       60.63       50.83     20.46 o 
  12   8   4        3.48       -8.70     11.30 o 
  14   8   4       22.12       -1.51     18.51 o 
  16   8   4        9.15        7.67      7.38 o 
  18   8   4       64.70       40.84     13.64 o 
 -19   9   4      164.66      253.90     52.13 o 
 -17   9   4      145.22      159.35     43.43 o 
 -15   9   4       33.35       19.15     19.29 o 
 -13   9   4       39.30       40.99     21.15 o 
 -11   9   4        4.54       -4.78     17.42 o 
  -9   9   4      808.03      880.22    103.38 o 
  -7   9   4      117.62      151.27     45.79 o 
  -5   9   4      934.24      864.29    105.78 o 
  -3   9   4      149.35      211.06     52.45 o 
  -1   9   4      353.07      299.94     63.24 o 
   1   9   4      246.57      220.18     32.88 o 
   3   9   4      154.60      192.14     29.25 o 
   5   9   4      138.02      103.06     22.91 o 
   7   9   4      242.25      265.05     38.42 o 
   9   9   4       16.28       18.37     13.82 o 
  11   9   4      200.04      170.53     23.99 o 
  13   9   4       79.35      134.08     22.26 o 
  -6  10   4      469.50      552.82     91.03 o 
  -4  10   4      775.60      881.67    113.97 o 
  -2  10   4     2194.17     2400.77    191.11 o 
   0  10   4      217.10      236.49     59.70 o 
 -37   1   5      168.54      194.90     45.70 o 
 -35   1   5       22.09       35.85     18.34 o 
 -33   1   5      105.48      128.23     30.18 o 
 -31   1   5       89.07       78.09     27.00 o 
 -29   1   5     1672.27     1625.42     91.93 o 
 -27   1   5      476.23      403.23     23.79 o 
 -25   1   5        5.83       11.35      6.79 o 
 -23   1   5     2337.10     2258.27     63.65 o 
 -21   1   5      707.51      508.98     32.67 o 
 -19   1   5      599.16      690.96     29.91 o 
 -17   1   5     1688.17     2100.17     59.01 o 
 -15   1   5    16178.24    16565.52    219.42 o 
 -13   1   5      890.40     1063.61     51.30 o 
 -11   1   5      219.93      114.93     20.85 o 
  -9   1   5     3595.27     3241.30     65.85 o 
  -7   1   5        7.79        1.92      4.53 o 
  -5   1   5    13873.65    13169.89    154.74 o 
  -3   1   5    22717.81    22742.41    239.51 o 
  -1   1   5     4420.70     4300.58     51.27 o 
   1   1   5      706.18      801.60     25.34 o 
   3   1   5     1287.73     1175.69     49.62 o 
   5   1   5     8796.20     9165.67    128.16 o 
   7   1   5    17360.49    20186.36    263.33 o 
   9   1   5     3625.09     3979.44    104.57 o 
  11   1   5     2526.47     2907.08     63.26 o 
  13   1   5      586.36      557.09     24.14 o 
  15   1   5      101.79       83.64     10.97 o 
  17   1   5        6.46       11.25      6.53 o 
  19   1   5     1906.43     1777.76     73.31 o 
  21   1   5     1287.23     1348.87     55.71 o 
  23   1   5       11.54        3.93      5.37 o 
  25   1   5      404.83      401.58     31.23 o 
  27   1   5       81.29       90.05     22.25 o 
  29   1   5      463.66      602.00     58.17 o 
  31   1   5       89.41       58.00     17.52 o 
 -38   2   5       65.47       88.33     24.31 o 
 -36   2   5        1.14      -15.69     18.64 o 
 -34   2   5       11.75       -9.07     11.38 o 
 -32   2   5     1288.55     1007.06     76.51 o 
 -30   2   5      334.72      370.94     44.81 o 
 -28   2   5      944.05      865.90     42.77 o 
 -26   2   5     2802.25     2711.58     85.66 o 
 -24   2   5      308.32      338.98     26.85 o 
 -22   2   5      326.57      319.15     25.64 o 
 -20   2   5       10.01       11.06      4.12 o 
 -18   2   5     1392.43     1531.34     39.90 o 
 -16   2   5     4479.11     4153.11     71.00 o 
 -14   2   5        5.37       10.13      4.08 o 
 -12   2   5        0.27       11.59      4.22 o 
 -10   2   5      115.47      145.40      9.42 o 
  -8   2   5       32.34       22.35      4.49 o 
  -6   2   5     2108.92     2150.50     40.73 o 
  -4   2   5       88.13       74.37      7.41 o 
  -2   2   5     3179.95     3237.67     46.93 o 
   0   2   5     9349.29     9775.38    117.75 o 
   2   2   5      109.61      127.82     10.33 o 
   4   2   5      419.98      592.72     20.69 o 
   6   2   5      355.72      425.06     18.82 o 
   8   2   5      907.19      966.57     31.07 o 
  10   2   5     4261.63     4606.94     79.94 o 
  12   2   5     1881.30     1829.88     48.46 o 
  14   2   5     1114.78     1124.81     39.42 o 
  16   2   5     1188.97     1166.17     42.17 o 
  18   2   5     2262.37     2107.08     68.99 o 
  20   2   5      429.18      399.83     34.44 o 
  22   2   5       27.69       17.79      6.72 o 
  24   2   5       34.65       17.91      7.46 o 
  26   2   5      204.41      213.15     32.56 o 
  28   2   5        0.50        1.92      8.46 o 
  30   2   5       14.91       -3.02     10.21 o 
 -37   3   5       31.00       46.83     20.83 o 
 -35   3   5       16.32       24.01     15.85 o 
 -33   3   5      487.17      453.41     52.30 o 
 -31   3   5        3.25      -11.69     19.99 o 
 -29   3   5        1.35      -19.97     19.97 o 
 -27   3   5      662.59      617.46     54.92 o 
 -25   3   5     1195.23     1255.89     75.85 o 
 -23   3   5       99.13       60.16     10.54 o 
 -21   3   5      392.23      309.01     37.21 o 
 -19   3   5      199.03      154.52     12.65 o 
 -17   3   5      425.79      438.34     23.08 o 
 -15   3   5      716.57      693.07     30.38 o 
 -13   3   5      209.73      221.72     14.61 o 
 -11   3   5     2652.79     3346.15     51.76 o 
  -9   3   5     3452.01     3437.63     53.73 o 
  -7   3   5      134.21      134.43      9.65 o 
  -5   3   5     1543.27     1889.69     35.43 o 
  -3   3   5     1513.75     1497.61     25.01 o 
  -1   3   5      435.07      490.12     28.46 o 
   1   3   5     6051.19     6827.42     64.71 o 
   3   3   5      820.38      938.82     19.14 o 
   5   3   5      383.99      348.44     35.94 o 
   7   3   5      209.94      231.90     16.05 o 
   9   3   5      932.82      903.64     29.77 o 
  11   3   5      816.17      687.26     25.01 o 
  13   3   5       14.32       25.11      5.72 o 
  15   3   5     4632.74     4478.49     75.86 o 
  17   3   5     2873.00     2783.81     69.78 o 
  19   3   5     2139.47     2088.51     52.78 o 
  21   3   5     1183.97     1234.44     65.30 o 
  23   3   5      123.28       74.10     14.35 o 
  25   3   5       11.13       21.52      8.63 o 
  27   3   5      289.96      258.54     36.08 o 
  29   3   5       81.48      123.99     26.26 o 
 -36   4   5      634.87      725.98     70.15 o 
 -34   4   5      338.40      426.12     51.81 o 
 -32   4   5      382.56      468.98     65.40 o 
 -30   4   5       16.64       -1.26     13.63 o 
 -28   4   5      601.94      593.79     92.03 o 
 -26   4   5        4.86       20.62     13.88 o 
 -24   4   5        3.88       10.09      5.94 o 
 -22   4   5        9.04       -1.77      6.12 o 
 -20   4   5        0.98       -3.53      5.04 o 
 -18   4   5      318.99      342.21     18.54 o 
 -16   4   5      149.24      183.06     14.64 o 
 -14   4   5      184.18      185.42     14.56 o 
 -12   4   5      221.23      245.56     15.39 o 
 -10   4   5    10983.02    10982.84    159.80 o 
  -8   4   5       29.12       41.27     10.75 o 
  -6   4   5       95.48       86.63     11.87 o 
  -4   4   5      392.75      328.67     14.13 o 
  -2   4   5     3071.43     3044.07    113.91 o 
   0   4   5     4297.48     4551.38     82.43 o 
   2   4   5     1141.02     1350.31     42.70 o 
   4   4   5      534.14      629.84     29.45 o 
   6   4   5        1.17        0.61      3.07 o 
   8   4   5      472.93      453.41     35.76 o 
  10   4   5      701.07      767.86     39.89 o 
  12   4   5       18.42       11.80      4.05 o 
  14   4   5     8810.82     8514.01    180.07 o 
  16   4   5      149.13      157.20     13.85 o 
  18   4   5      347.60      365.77     21.59 o 
  20   4   5      579.67      570.21     37.33 o 
  22   4   5     1068.17     1113.00     54.51 o 
  24   4   5     1015.34     1146.54     57.55 o 
  26   4   5      485.72      470.03     53.20 o 
  28   4   5     1080.49     1396.61    135.43 o 
 -33   5   5      784.82      894.81    119.23 o 
 -31   5   5      647.85      705.43     64.53 o 
 -29   5   5      150.93      197.89     55.76 o 
 -27   5   5      172.68      105.65     23.00 o 
 -25   5   5      203.98      154.29     27.34 o 
 -23   5   5     2006.70     1726.75     55.37 o 
 -21   5   5        5.43        6.96      8.21 o 
 -19   5   5     4048.55     3822.97    106.76 o 
 -17   5   5      320.93      359.55     21.36 o 
 -15   5   5     6245.36     6222.31    105.66 o 
 -13   5   5       40.92       26.45      6.32 o 
 -11   5   5       32.49       73.46     11.15 o 
  -9   5   5     3964.04     4068.03     59.45 o 
  -7   5   5     1644.30     1543.38     32.31 o 
  -5   5   5     1571.11     1515.81     29.70 o 
  -3   5   5       11.65       16.52      3.60 o 
  -1   5   5     5476.83     6022.38    134.90 o 
   1   5   5     1695.63     1848.01     60.30 o 
   3   5   5     1965.58     2112.31     57.11 o 
   5   5   5       51.89       25.31      8.65 o 
   7   5   5        0.07       -3.48      6.80 o 
   9   5   5     1503.20     1381.25     42.48 o 
  11   5   5       58.20       46.16     10.53 o 
  13   5   5     5363.35     5419.48     79.07 o 
  15   5   5      384.87      414.50     56.20 o 
  17   5   5      254.54      241.25     21.51 o 
  19   5   5      167.12      175.53     19.58 o 
  21   5   5      314.81      313.31     40.45 o 
  23   5   5       29.63       32.57     13.28 o 
  25   5   5      263.50      303.36     41.79 o 
 -30   6   5       47.33       26.03     17.77 o 
 -28   6   5        2.89        9.17     11.95 o 
 -26   6   5      165.88      127.84     26.44 o 
 -24   6   5      104.43       90.59     15.79 o 
 -22   6   5       75.25       85.54     15.00 o 
 -20   6   5      585.03      666.42     40.89 o 
 -18   6   5        0.34       -1.10      7.89 o 
 -16   6   5      171.47      152.57     16.64 o 
 -14   6   5      443.42      438.40     29.27 o 
 -12   6   5    12425.94    12058.79    151.10 o 
 -10   6   5     1426.51     1355.24     33.96 o 
  -8   6   5     3518.26     3540.89    122.86 o 
  -6   6   5      379.22      356.89     11.61 o 
  -4   6   5      566.64      549.40     20.21 o 
  -2   6   5      175.65      199.59     24.28 o 
   0   6   5      535.33      546.30     42.26 o 
   2   6   5      364.80      340.85     33.69 o 
   4   6   5        1.43        2.06      6.59 o 
   6   6   5      159.40      193.39     21.48 o 
   8   6   5       51.45       72.75     13.99 o 
  10   6   5     1305.03     1284.28     61.31 o 
  12   6   5        2.67       -6.56     11.94 o 
  14   6   5     4789.05     4801.33    159.11 o 
  16   6   5       27.39       22.97     16.93 o 
  18   6   5      699.04      596.86     56.07 o 
  20   6   5        0.77       -4.79     11.71 o 
  22   6   5       60.02       21.58     12.91 o 
  24   6   5       23.17       60.73     20.90 o 
 -27   7   5       57.54       30.39     24.83 o 
 -25   7   5      106.71       95.70     31.60 o 
 -23   7   5       88.97       51.87     12.42 o 
 -21   7   5      521.94      489.41     36.59 o 
 -19   7   5     2103.74     2077.53     76.04 o 
 -17   7   5      248.89      202.44     23.10 o 
 -15   7   5     3642.36     3496.32     96.70 o 
 -13   7   5        8.07       19.33     13.21 o 
 -11   7   5       83.41       53.10     13.64 o 
  -9   7   5      146.18      156.81     12.13 o 
  -7   7   5     2790.50     2877.99     48.41 o 
  -5   7   5      104.59       96.72     15.16 o 
  -3   7   5      185.14      136.02     21.64 o 
  -1   7   5        0.97      -14.55     14.55 o 
   1   7   5      285.50      289.52     32.62 o 
   3   7   5        0.64       -7.45      9.42 o 
   5   7   5      250.60      214.10     23.61 o 
   7   7   5       80.64       67.22     19.28 o 
   9   7   5        0.05       -1.24      7.16 o 
  11   7   5      549.81      601.17     42.51 o 
  13   7   5      160.08      166.75     23.30 o 
  15   7   5     1740.87     1925.62    103.46 o 
  17   7   5      122.62       62.81     20.45 o 
  19   7   5       54.50       34.22     20.45 o 
  21   7   5        0.55        4.33     10.92 o 
 -24   8   5        8.14       -5.55     10.36 o 
 -22   8   5        2.90       35.90     22.61 o 
 -20   8   5      325.91      286.63     34.65 o 
 -18   8   5      285.69      325.93     36.33 o 
 -16   8   5       22.00       16.09      8.56 o 
 -14   8   5      232.25      220.34     23.79 o 
 -12   8   5     2603.99     2579.82    206.28 o 
 -10   8   5       91.01       82.90     20.54 o 
  -8   8   5      178.39      193.92     50.79 o 
  -6   8   5     1103.66     1142.71     69.40 o 
  -4   8   5     2242.35     2396.95    101.55 o 
  -2   8   5      366.50      373.82     39.55 o 
   0   8   5       23.65        2.30     21.94 o 
   2   8   5        4.00       22.12     11.04 o 
   4   8   5      770.38      860.46    123.57 o 
   6   8   5     1051.65     1060.40     69.88 o 
   8   8   5       46.60       28.43      9.40 o 
  10   8   5        8.88       25.19     11.05 o 
  12   8   5      128.37       85.19     17.64 o 
  14   8   5       41.62       53.83     14.73 o 
  16   8   5     1376.40     1567.23     77.42 o 
 -19   9   5      373.48      409.78     67.16 o 
 -17   9   5      154.05      157.69     44.81 o 
 -15   9   5      448.97      430.30     70.47 o 
 -13   9   5       97.00       67.49     34.65 o 
 -11   9   5       31.81        9.57     20.86 o 
  -9   9   5      557.68      574.83     84.88 o 
  -7   9   5     3919.56     3799.36    224.97 o 
  -5   9   5       98.74      103.37     39.61 o 
  -3   9   5        0.44       -0.57     28.36 o 
  -1   9   5      193.82      290.71     36.94 o 
   1   9   5      193.11      191.99     29.84 o 
   3   9   5       35.07        6.98     22.39 o 
   5   9   5       44.02       33.53     43.34 o 
   7   9   5       66.79       68.44     20.13 o 
   9   9   5      598.05      548.19     54.95 o 
  11   9   5        2.14       16.60      9.10 o 
 -38   0   6      836.61      993.54    118.51 o 
 -36   0   6        8.41       38.35     26.82 o 
 -34   0   6      120.91       79.04     33.27 o 
 -32   0   6     1111.33     1208.67    117.89 o 
 -30   0   6       53.42       53.82     30.27 o 
 -28   0   6      931.37      913.30     97.32 o 
 -26   0   6       53.70       59.73     27.48 o 
 -24   0   6     1259.56     1146.56     43.73 o 
 -22   0   6      287.22      211.64     19.60 o 
 -20   0   6      730.29      817.82     39.45 o 
 -18   0   6      583.14      826.70     72.58 o 
 -16   0   6      187.83      203.60     34.33 o 
 -14   0   6     6130.75     5843.30    190.95 o 
 -12   0   6       47.58      154.25     28.11 o 
 -10   0   6       36.44       56.76     15.72 o 
  -8   0   6     1560.84     1422.26     69.23 o 
  -6   0   6     3548.57     3723.81    114.33 o 
  -4   0   6     2694.06     2623.48     64.63 o 
  -2   0   6      906.69      907.78     29.02 o 
   0   0   6     5571.19     6070.02    113.04 o 
   2   0   6    21461.20    22338.15    251.85 o 
   4   0   6      412.90      454.16     28.65 o 
   6   0   6     1755.15     2476.03     75.31 o 
   8   0   6     2910.50     3171.13    104.23 o 
  10   0   6     4474.92     4686.39    120.21 o 
  12   0   6     1326.19     1613.96     69.27 o 
  14   0   6     2648.73     2637.15    129.68 o 
  16   0   6     1076.08      950.01     78.39 o 
  18   0   6     3003.49     2753.39    144.65 o 
  20   0   6       50.85       65.86     22.51 o 
  22   0   6      236.93      255.88     28.78 o 
  24   0   6     1526.02     1572.22     72.73 o 
  26   0   6      618.58      677.66     82.70 o 
  28   0   6      241.17      286.47     56.61 o 
  30   0   6      135.03      100.96     35.98 o 
 -39   1   6      729.82      860.87     79.44 o 
 -37   1   6        0.00       17.21     24.87 o 
 -35   1   6       10.41        3.93     12.18 o 
 -33   1   6       91.12      138.35     30.31 o 
 -31   1   6       44.11       23.36     13.51 o 
 -29   1   6      380.30      361.07     22.69 o 
 -27   1   6     2067.78     1821.61     64.00 o 
 -25   1   6        0.02        3.76      6.01 o 
 -23   1   6      713.13      649.67     17.70 o 
 -21   1   6     4005.56     4062.29     92.60 o 
 -19   1   6      415.27      439.49     27.70 o 
 -17   1   6     2128.09     2310.47     63.99 o 
 -15   1   6      815.82      863.05     46.99 o 
 -13   1   6     1797.69     1946.30     57.17 o 
 -11   1   6     1382.47     1561.52     47.40 o 
  -9   1   6       13.29       13.26      6.35 o 
  -7   1   6      795.85      878.48     29.96 o 
  -5   1   6     1000.23      929.60     63.66 o 
  -3   1   6     5159.71     5098.65    125.00 o 
  -1   1   6     3911.58     3976.19     67.83 o 
   1   1   6     1168.86     1200.84     34.47 o 
   3   1   6     1422.37     1450.49     49.98 o 
   5   1   6     6613.27     7200.42    113.17 o 
   7   1   6      347.97      533.05     23.79 o 
   9   1   6        0.11       -3.04      4.58 o 
  11   1   6      131.11      116.37     12.39 o 
  13   1   6     2454.65     2423.09     70.63 o 
  15   1   6     1125.86     1075.25     49.50 o 
  17   1   6       46.48       44.63     10.37 o 
  19   1   6      331.15      210.25     44.61 o 
  21   1   6      852.83      777.67     43.34 o 
  23   1   6      332.08      294.76     21.84 o 
  25   1   6      730.82      814.57     62.53 o 
  27   1   6       78.70      163.26     39.11 o 
  29   1   6      339.98      379.48     46.34 o 
 -38   2   6      334.15      317.93     47.40 o 
 -36   2   6      446.83      540.81     83.50 o 
 -34   2   6        1.64       -2.56     32.67 o 
 -32   2   6       71.15       69.58     21.44 o 
 -30   2   6        0.23       23.97     28.22 o 
 -28   2   6        4.94       15.75      8.68 o 
 -26   2   6     1086.01     1040.21     48.75 o 
 -24   2   6       74.53       77.88     21.22 o 
 -22   2   6      291.70      281.28     16.32 o 
 -20   2   6        5.52        4.10      3.35 o 
 -18   2   6     2404.45     2477.39     50.89 o 
 -16   2   6       56.49       10.88      4.97 o 
 -14   2   6     7064.75     7249.37     84.10 o 
 -12   2   6     1469.87     1318.04     35.09 o 
 -10   2   6      967.81     1201.01     35.06 o 
  -8   2   6      663.03      681.08     27.28 o 
  -6   2   6     2367.50     2034.54     46.11 o 
  -4   2   6     4548.82     4999.17     68.26 o 
  -2   2   6     9460.13     9995.69    110.57 o 
   0   2   6      850.92     1012.76     28.97 o 
   2   2   6     3054.48     3133.66     58.62 o 
   4   2   6      582.40      677.03     24.15 o 
   6   2   6     1962.46     2316.28     49.81 o 
   8   2   6      116.99       89.97     10.05 o 
  10   2   6      227.81      254.41     19.17 o 
  12   2   6     6177.91     6428.24    104.19 o 
  14   2   6      815.18      783.41     34.15 o 
  16   2   6     1921.62     1860.78     55.92 o 
  18   2   6     1198.94     1151.61     51.92 o 
  20   2   6       18.86       32.84     10.50 o 
  22   2   6      381.67      314.86     28.50 o 
  24   2   6       55.92       32.53     18.22 o 
  26   2   6       22.21       31.50     16.89 o 
  28   2   6      879.68      958.79     72.32 o 
 -37   3   6       17.48       24.95     16.40 o 
 -35   3   6      208.31      258.28    101.14 o 
 -33   3   6       35.42       30.22     17.71 o 
 -31   3   6      330.04      286.65     40.86 o 
 -29   3   6      189.94      175.97     30.24 o 
 -27   3   6      772.03      572.50     53.36 o 
 -25   3   6      641.75      553.87     21.33 o 
 -23   3   6      174.69      140.32     14.52 o 
 -21   3   6      705.84      744.68     48.74 o 
 -19   3   6      894.49      820.13     37.38 o 
 -17   3   6      371.05      391.70     24.40 o 
 -15   3   6       94.69      436.87     24.25 o 
 -13   3   6     1667.65     1660.20     57.12 o 
 -11   3   6      268.18      234.41     14.31 o 
  -9   3   6       54.62       42.36      8.20 o 
  -7   3   6      223.85      228.69     12.09 o 
  -5   3   6     3714.78     3818.05     78.61 o 
  -3   3   6     2322.75     2362.61     64.58 o 
  -1   3   6     2338.47     2650.75     41.11 o 
   1   3   6     1077.74      955.71     30.21 o 
   3   3   6      215.18      447.90     20.14 o 
   5   3   6     1154.12     1283.90     38.15 o 
   7   3   6      940.06     1116.75     32.97 o 
   9   3   6      341.34      314.41     18.22 o 
  11   3   6      957.09      879.05     32.99 o 
  13   3   6     3229.40     3115.70    123.09 o 
  15   3   6       43.57       48.71      8.78 o 
  17   3   6      904.57      832.80     32.78 o 
  19   3   6        1.26       -2.77      7.86 o 
  21   3   6     1062.88     1126.28     70.91 o 
  23   3   6       14.30       11.86      8.01 o 
  25   3   6      183.13      188.64     24.05 o 
  27   3   6      261.25      279.88     37.89 o 
 -36   4   6       81.52       94.04     26.38 o 
 -34   4   6       54.04       20.92     16.13 o 
 -32   4   6      163.92      192.66     59.74 o 
 -30   4   6      244.43      298.23     41.04 o 
 -28   4   6      530.51      391.53     62.91 o 
 -26   4   6      710.82      690.89     31.51 o 
 -24   4   6      108.33      152.36     16.67 o 
 -22   4   6       25.09       23.03      8.92 o 
 -20   4   6       13.91       16.52      8.08 o 
 -18   4   6      370.01      302.75     21.99 o 
 -16   4   6        9.93        2.07      4.91 o 
 -14   4   6      591.91      548.28     25.08 o 
 -12   4   6      206.52      270.38     18.77 o 
 -10   4   6      144.33      150.36     10.83 o 
  -8   4   6      663.07      822.52     23.51 o 
  -6   4   6     4878.07     5155.34     63.00 o 
  -4   4   6     1774.63     1952.83     31.66 o 
  -2   4   6     2628.44     2834.14     77.33 o 
   0   4   6      197.94      216.44     17.58 o 
   2   4   6       21.03       15.14      4.86 o 
   4   4   6      212.27      166.04      9.35 o 
   6   4   6       69.01       84.73      6.13 o 
   8   4   6     1045.83      995.09     52.23 o 
  10   4   6      178.70      225.35     25.93 o 
  12   4   6     2486.62     2447.98     52.50 o 
  14   4   6        3.21        4.64      4.86 o 
  16   4   6      129.25      145.47     14.72 o 
  18   4   6      116.62      115.15     16.87 o 
  20   4   6      446.90      443.43     33.44 o 
  22   4   6      662.68      624.89     41.56 o 
  24   4   6      581.01      681.18     44.62 o 
  26   4   6        8.12        1.39     15.36 o 
 -33   5   6      536.91      539.27     57.82 o 
 -31   5   6      238.68      247.98     38.98 o 
 -29   5   6      225.89      215.45     35.22 o 
 -27   5   6      178.68      206.51     32.68 o 
 -25   5   6      791.38      695.78     35.27 o 
 -23   5   6      171.61      162.89     20.96 o 
 -21   5   6      348.17      313.79     27.15 o 
 -19   5   6      415.23      400.54     40.29 o 
 -17   5   6      300.24      301.72     22.73 o 
 -15   5   6     1631.13     1726.89     56.29 o 
 -13   5   6      855.33      841.28     50.01 o 
 -11   5   6       18.54       22.58      7.32 o 
  -9   5   6       99.40       83.06      8.80 o 
  -7   5   6        7.12       14.56      3.05 o 
  -5   5   6      464.49      540.90     22.76 o 
  -3   5   6       19.14        6.58      2.70 o 
  -1   5   6      738.19      781.51     39.30 o 
   1   5   6      269.78      277.32     24.04 o 
   3   5   6      382.71      398.54     28.75 o 
   5   5   6      645.27      611.24     36.61 o 
   7   5   6      664.55      656.61     38.93 o 
   9   5   6      281.90      301.28     14.34 o 
  11   5   6      613.05      569.48     31.86 o 
  13   5   6     1077.71     1046.60     47.16 o 
  15   5   6      153.59      109.09     22.71 o 
  17   5   6       50.19       49.94     17.52 o 
  19   5   6       32.68       26.58     20.41 o 
  21   5   6       84.35      110.60     24.38 o 
  23   5   6        3.86       -2.99     12.26 o 
  25   5   6       56.75      108.88     25.98 o 
 -32   6   6      415.96      522.53     85.32 o 
 -30   6   6      293.27      314.83     42.87 o 
 -28   6   6      656.57      624.65     58.07 o 
 -26   6   6        6.92        5.53     10.65 o 
 -24   6   6       10.65        6.00      7.16 o 
 -22   6   6      495.62      469.33     35.37 o 
 -20   6   6     1917.07     1829.21     69.73 o 
 -18   6   6      297.43      627.23     40.17 o 
 -16   6   6        2.26       -1.18      6.57 o 
 -14   6   6      772.13      740.38     40.79 o 
 -12   6   6      202.03      276.79     18.95 o 
 -10   6   6     5733.01     5814.97     77.90 o 
  -8   6   6      238.16      266.08     13.31 o 
  -6   6   6      741.30      791.97     28.89 o 
  -4   6   6        9.35       14.41      8.06 o 
  -2   6   6      343.15      333.42     33.60 o 
   0   6   6      749.97      723.85     50.01 o 
   2   6   6       75.05       90.31     23.64 o 
   4   6   6       91.02       95.48     15.32 o 
   6   6   6      318.11      292.61     27.33 o 
   8   6   6     2892.29     3005.42     92.09 o 
  10   6   6      542.33      515.34     37.79 o 
  12   6   6      318.73      261.43     35.68 o 
  14   6   6     1253.23     1429.39     85.16 o 
  16   6   6      564.32      624.48     57.92 o 
  18   6   6      532.85      643.82     59.34 o 
  20   6   6      534.31      490.67     79.10 o 
  22   6   6       93.94      144.13     50.93 o 
 -29   7   6      346.63      452.19     73.09 o 
 -27   7   6      104.71      254.66     53.93 o 
 -25   7   6       84.56       83.86     29.30 o 
 -23   7   6      437.49      437.52     35.03 o 
 -21   7   6      103.18      107.52     18.59 o 
 -19   7   6      144.24      135.00     19.23 o 
 -17   7   6     3372.08     3433.89    118.43 o 
 -15   7   6      375.27      409.63     32.13 o 
 -13   7   6      721.23      591.58     49.56 o 
 -11   7   6     2036.08     1894.74     86.65 o 
  -9   7   6       15.06       35.64      9.31 o 
  -7   7   6     2925.65     2995.13     70.12 o 
  -5   7   6      336.26      337.45     39.30 o 
  -3   7   6      281.85      285.46     33.67 o 
  -1   7   6       30.88       31.28     20.31 o 
   1   7   6       15.00        6.87      9.24 o 
   3   7   6     1081.92     1087.23     67.26 o 
   5   7   6        8.11       12.11     14.52 o 
   7   7   6      311.85      275.48     33.20 o 
   9   7   6      213.80      224.58     26.49 o 
  11   7   6      380.18      387.71     34.80 o 
  13   7   6     2695.45     2710.61    105.57 o 
  15   7   6      760.70      726.12     61.15 o 
  17   7   6      927.05      972.67     76.00 o 
  19   7   6      680.14      679.20     64.65 o 
 -24   8   6      162.30      131.79     36.79 o 
 -22   8   6      121.97      131.30     33.97 o 
 -20   8   6        3.22       16.52     13.64 o 
 -18   8   6     1604.96     1617.10     68.49 o 
 -16   8   6      478.30      381.22     31.83 o 
 -14   8   6      993.65     1075.45     71.35 o 
 -12   8   6     4934.58     4669.36    154.16 o 
 -10   8   6      588.00      658.40     54.93 o 
  -8   8   6     2654.30     2822.25    257.85 o 
  -6   8   6      155.82      194.63     30.48 o 
  -4   8   6      420.71      433.33     43.97 o 
  -2   8   6       80.81       71.48     19.43 o 
   0   8   6      770.54      825.79     60.71 o 
   2   8   6      308.66      229.71     32.18 o 
   4   8   6      380.24      374.41     41.99 o 
   6   8   6      415.14      393.21     43.56 o 
   8   8   6      356.65      335.92     46.59 o 
  10   8   6     2582.18     2671.36    124.54 o 
  12   8   6      152.97      205.63     27.89 o 
  14   8   6     1683.09     1814.34     82.96 o 
 -17   9   6      149.41       97.51     35.73 o 
 -15   9   6     1300.89     1295.98    123.79 o 
 -13   9   6       14.42       40.55     27.60 o 
 -11   9   6      157.88      258.28     55.63 o 
  -9   9   6      408.20      309.26     64.45 o 
  -7   9   6     1772.21     2003.80    163.13 o 
  -5   9   6     2717.83     3004.28    154.26 o 
  -3   9   6      455.02      483.30     48.71 o 
  -1   9   6      160.23      146.33     28.71 o 
   1   9   6       10.89        1.03     14.13 o 
   3   9   6      116.65      107.59     31.71 o 
   5   9   6       66.70       26.36     42.98 o 
   7   9   6      486.68      580.49     55.93 o 
   9   9   6      396.64      505.59     53.58 o 
 -39   1   7      382.47      457.49     58.68 o 
 -37   1   7      106.28       65.51     24.12 o 
 -35   1   7       38.24       51.92     18.66 o 
 -33   1   7      167.43      170.84     32.20 o 
 -31   1   7       11.04       -1.26     14.30 o 
 -29   1   7     1625.52     1471.74     52.99 o 
 -27   1   7     1969.76     1965.01     64.34 o 
 -25   1   7      884.84      989.36     24.83 o 
 -23   1   7     1219.56     1254.04     72.74 o 
 -21   1   7     1082.17      955.61     44.43 o 
 -19   1   7      105.62       89.66     13.38 o 
 -17   1   7      110.43      138.31     20.93 o 
 -15   1   7       20.99       35.56     12.18 o 
 -13   1   7      814.54      938.68     39.05 o 
 -11   1   7     1437.58     1565.08     48.28 o 
  -9   1   7      516.32      692.30     29.27 o 
  -7   1   7     9622.62     9662.64    173.80 o 
  -5   1   7     7307.12     7910.92    112.75 o 
  -3   1   7     5615.79     5470.14    215.68 o 
  -1   1   7     3632.05     3197.20     63.28 o 
   1   1   7     1529.71     1746.21     60.36 o 
   3   1   7     3656.19     3851.68     58.86 o 
   5   1   7      300.96      412.57     21.02 o 
   7   1   7       63.55       97.28     10.74 o 
   9   1   7       28.03       49.32      8.56 o 
  11   1   7      174.18      119.76     15.29 o 
  13   1   7      137.26      130.50     16.57 o 
  15   1   7       70.41       56.88     11.05 o 
  17   1   7      928.65      783.19     42.22 o 
  19   1   7       79.87      113.55     16.94 o 
  21   1   7     1594.84     1361.91     77.64 o 
  23   1   7       82.97       88.96     12.87 o 
  25   1   7       28.38       14.29     19.85 o 
  27   1   7        8.37       11.96     10.79 o 
  29   1   7      212.48      314.75     43.38 o 
 -38   2   7       11.18       -0.18     14.44 o 
 -36   2   7        1.50       -2.08     16.53 o 
 -34   2   7       36.63       35.60     18.91 o 
 -32   2   7      264.02      265.49     40.17 o 
 -30   2   7        0.15       13.95     14.35 o 
 -28   2   7      367.09      218.00     50.37 o 
 -26   2   7      448.20      459.23     38.44 o 
 -24   2   7      251.77      190.17     16.22 o 
 -22   2   7       44.63       42.45     11.85 o 
 -20   2   7       73.46      124.13     19.63 o 
 -18   2   7     1454.02     1589.11     58.69 o 
 -16   2   7      234.21      247.09     34.63 o 
 -14   2   7      261.34      261.67     29.26 o 
 -12   2   7      258.83      254.77     19.65 o 
 -10   2   7       49.17       42.60      8.01 o 
  -8   2   7     1424.14     1614.89     49.80 o 
  -6   2   7     2506.31     3006.85    120.97 o 
  -4   2   7    12028.82    12447.29    136.99 o 
  -2   2   7    10168.72    10234.21    114.19 o 
   0   2   7     1994.48     2318.58     65.23 o 
   2   2   7    15971.75    17665.99    262.74 o 
   4   2   7     1408.71     1604.74     44.86 o 
   6   2   7      315.76      359.21     21.89 o 
   8   2   7      246.25      197.30     15.50 o 
  10   2   7      304.20      320.67     20.42 o 
  12   2   7      985.04      892.42     36.15 o 
  14   2   7      128.17      128.92     14.41 o 
  16   2   7        6.15        2.90     10.37 o 
  18   2   7     2178.27     2067.23     72.73 o 
  20   2   7      407.09      326.12     29.09 o 
  22   2   7      139.22      113.53     17.66 o 
  24   2   7      309.82      299.66     29.93 o 
  26   2   7      129.66      113.21     25.61 o 
  28   2   7        0.17       14.46      9.10 o 
 -37   3   7        0.04        6.97     19.43 o 
 -35   3   7      141.01      139.85     44.84 o 
 -33   3   7        1.97       16.92     14.04 o 
 -31   3   7       92.12       27.38     12.88 o 
 -29   3   7      483.77      405.70     47.36 o 
 -27   3   7      503.76      505.89     41.28 o 
 -25   3   7      112.68       77.78     11.44 o 
 -23   3   7      951.50     1054.86     43.63 o 
 -21   3   7    10081.83    10153.05    167.44 o 
 -19   3   7      368.79      315.00     22.27 o 
 -17   3   7      294.61      343.06     26.16 o 
 -15   3   7     1140.46     1214.63     40.60 o 
 -13   3   7      327.93      313.28     19.60 o 
 -11   3   7       82.13      135.59     10.89 o 
  -9   3   7      743.33      705.20     24.05 o 
  -7   3   7     8672.49     9306.76    104.57 o 
  -5   3   7     2038.12     2093.22     37.73 o 
  -3   3   7     3914.66     3769.15     98.19 o 
  -1   3   7       78.65      124.12     11.95 o 
   1   3   7    10718.98    11119.56    116.91 o 
   3   3   7       46.63       72.07      7.23 o 
   5   3   7     3030.86     3035.64     53.05 o 
   7   3   7      134.03       96.89     12.56 o 
   9   3   7     1087.87     1014.27     34.93 o 
  11   3   7     1776.63     1709.96     48.88 o 
  13   3   7     6116.38     5867.10    103.01 o 
  15   3   7      300.08      292.62     21.46 o 
  17   3   7      763.05      785.34     43.48 o 
  19   3   7       18.42       16.29      9.08 o 
  21   3   7      110.73       99.84     16.87 o 
  23   3   7        0.86       22.03     10.13 o 
  25   3   7      238.14      257.44     28.15 o 
  27   3   7      712.85      925.46     69.48 o 
 -36   4   7      326.63      302.06     45.14 o 
 -34   4   7      164.29      172.47     35.38 o 
 -32   4   7       16.93       17.35     23.21 o 
 -30   4   7      680.05      626.00     60.27 o 
 -28   4   7       21.07        5.61     13.24 o 
 -26   4   7      212.23      181.85     18.23 o 
 -24   4   7      410.02      351.54     27.42 o 
 -22   4   7      464.66      438.92     30.75 o 
 -20   4   7      120.35      117.96     18.50 o 
 -18   4   7     2611.71     2463.48     65.08 o 
 -16   4   7     1496.77     1423.66     55.99 o 
 -14   4   7       13.86       37.84      8.32 o 
 -12   4   7        6.75        4.01      4.05 o 
 -10   4   7      293.27      219.92     13.28 o 
  -8   4   7      989.05      938.86     25.61 o 
  -6   4   7      537.93      609.45     26.44 o 
  -4   4   7      401.61      420.56     17.31 o 
  -2   4   7      145.09      127.26      7.51 o 
   0   4   7      459.10      550.90     15.49 o 
   2   4   7     2192.52     2368.25     36.91 o 
   4   4   7       34.78       39.66      7.71 o 
   6   4   7     3226.38     3297.85     50.63 o 
   8   4   7      957.12      924.26     28.27 o 
  10   4   7     1282.24     1238.21     42.98 o 
  12   4   7      339.19      358.21     21.24 o 
  14   4   7      125.24      118.66     11.63 o 
  16   4   7     2001.95     2051.29     70.01 o 
  18   4   7       53.59       45.34     10.95 o 
  20   4   7      266.20      304.30     28.21 o 
  22   4   7        8.24        2.02      7.59 o 
  24   4   7      390.42      348.18     43.78 o 
  26   4   7      158.30      181.35     48.56 o 
 -33   5   7       85.94      152.89     30.86 o 
 -31   5   7     1087.01     1238.89     86.74 o 
 -29   5   7       23.93        5.54     11.72 o 
 -27   5   7      154.22      148.88     22.81 o 
 -25   5   7       18.07       20.72     13.93 o 
 -23   5   7      163.59      123.59     17.71 o 
 -21   5   7      151.56      194.97     22.51 o 
 -19   5   7      296.42      265.94     25.49 o 
 -17   5   7     4404.15     4235.65     90.06 o 
 -15   5   7     1911.78     1874.41     64.75 o 
 -13   5   7      163.21      129.91     16.16 o 
 -11   5   7     5380.43     5305.68     74.51 o 
  -9   5   7      899.61      860.83     25.57 o 
  -7   5   7     2042.67     1923.03     36.02 o 
  -5   5   7     2535.03     2479.38     53.88 o 
  -3   5   7     1044.57      993.31     23.63 o 
  -1   5   7      229.41      216.84     28.00 o 
   1   5   7      988.39      997.94     58.48 o 
   3   5   7      442.92      504.52     33.73 o 
   5   5   7     1154.83     1236.37     54.58 o 
   7   5   7       62.34       62.48      6.89 o 
   9   5   7     2736.15     2762.79     68.45 o 
  11   5   7     3099.44     3180.26     62.98 o 
  13   5   7      394.51      334.68     40.11 o 
  15   5   7     1062.70     1078.06     72.70 o 
  17   5   7     1418.04     1505.69     88.41 o 
  19   5   7      500.39      564.55     59.65 o 
  21   5   7       16.01        4.45      9.28 o 
  23   5   7      131.23      107.15     26.50 o 
 -32   6   7      149.15      215.06     56.49 o 
 -30   6   7       69.09       90.36     26.81 o 
 -28   6   7      128.61       76.56     21.10 o 
 -26   6   7      131.58      118.63     25.48 o 
 -24   6   7      155.80      170.15     21.70 o 
 -22   6   7       73.23       94.91     17.32 o 
 -20   6   7       58.89       60.14     14.67 o 
 -18   6   7      759.49      714.68     42.98 o 
 -16   6   7        0.79       -1.32      5.70 o 
 -14   6   7      359.76      350.47     28.01 o 
 -12   6   7     1981.05     1934.15     60.66 o 
 -10   6   7       21.51       75.08     18.59 o 
  -8   6   7     3180.64     3379.94     58.08 o 
  -6   6   7       77.75       74.94      9.70 o 
  -4   6   7      107.18      110.75     51.69 o 
  -2   6   7      279.19      234.91     29.22 o 
   0   6   7      116.37      110.97     21.04 o 
   2   6   7        8.76       -1.14     11.35 o 
   4   6   7        0.30       -4.13      9.07 o 
   6   6   7       10.82        2.50      9.37 o 
   8   6   7     1405.50     1270.88     60.75 o 
  10   6   7      830.77      931.27     56.14 o 
  12   6   7       95.29       97.87     18.85 o 
  14   6   7     1024.72     1017.99     58.29 o 
  16   6   7       38.09       71.44     21.75 o 
  18   6   7       91.55       63.93     20.55 o 
  20   6   7       12.60       -5.69     13.82 o 
 -29   7   7      127.31      209.45     50.69 o 
 -27   7   7       82.96      165.12     44.01 o 
 -25   7   7       33.85       29.73     18.32 o 
 -23   7   7      221.09      165.24     22.52 o 
 -21   7   7      198.03      492.17     47.48 o 
 -19   7   7      121.76      117.95     19.34 o 
 -17   7   7      499.74      539.31     42.01 o 
 -15   7   7     3666.35     3390.25    162.84 o 
 -13   7   7     4229.59     4260.35    142.49 o 
 -11   7   7       16.68       22.98      9.49 o 
  -9   7   7     2537.70     2611.63     70.36 o 
  -7   7   7      144.79      178.91     14.20 o 
  -5   7   7      974.83      967.30     70.02 o 
  -3   7   7      631.33      608.83     49.98 o 
  -1   7   7      206.06      182.80     27.38 o 
   1   7   7       24.73       26.39     10.74 o 
   3   7   7      155.66      127.28     24.86 o 
   5   7   7        9.04       -1.05      9.40 o 
   7   7   7     2310.81     2147.85     82.56 o 
   9   7   7     3222.83     3440.10    108.12 o 
  11   7   7      341.48      421.90     37.49 o 
  13   7   7      875.72     1037.64     70.95 o 
  15   7   7      118.22      167.19     25.21 o 
  17   7   7      993.23     1086.76     65.40 o 
 -24   8   7      120.62      135.45     36.05 o 
 -22   8   7      208.15      200.61     30.24 o 
 -20   8   7      650.14      568.32     41.56 o 
 -18   8   7       13.20      -10.24     21.16 o 
 -16   8   7       93.24       58.43     18.60 o 
 -14   8   7      582.85      457.91     47.68 o 
 -12   8   7      991.78      970.98     69.68 o 
 -10   8   7      268.86      297.05     99.86 o 
  -8   8   7      628.61      505.55     49.34 o 
  -6   8   7      184.25      172.44     28.83 o 
  -4   8   7       79.94       73.84     29.76 o 
  -2   8   7        0.88      -12.61     12.61 o 
   0   8   7       21.27       41.91     15.04 o 
   2   8   7      156.71      173.58     29.79 o 
   4   8   7      930.42     1119.30     74.79 o 
   6   8   7      343.82      402.98     45.49 o 
   8   8   7     2328.39     2228.83    254.14 o 
  10   8   7        5.81       13.13      9.64 o 
  12   8   7      422.68      464.12     52.00 o 
  14   8   7       72.97       82.07     18.59 o 
 -17   9   7      167.60       77.24     33.57 o 
 -15   9   7      160.36      173.49    145.16 o 
 -13   9   7     1477.30     1462.83    135.33 o 
 -11   9   7       97.30       94.68     37.41 o 
  -9   9   7      407.43      449.40     50.80 o 
  -7   9   7      230.85      289.63     40.18 o 
  -5   9   7       66.43      106.01     25.63 o 
  -3   9   7        3.33       -0.09      9.06 o 
  -1   9   7        2.20       -4.37     21.38 o 
   1   9   7        0.01        8.41     49.16 o 
   3   9   7      131.88       67.84     21.00 o 
   5   9   7      263.26      273.58     38.88 o 
   7   9   7       27.88       52.03     21.26 o 
 -38   0   8     1148.03     1244.42    133.55 o 
 -36   0   8      410.47      450.70     79.81 o 
 -34   0   8       65.79       26.68     17.11 o 
 -32   0   8     2087.83     1991.27    156.13 o 
 -30   0   8       73.02       86.20     34.97 o 
 -28   0   8     3429.35     3187.24     89.15 o 
 -26   0   8     4772.11     4739.32    118.99 o 
 -24   0   8      562.70      622.68     39.79 o 
 -22   0   8       76.26        6.55     26.72 o 
 -20   0   8     3282.63     3081.88    159.69 o 
 -18   0   8       16.67       57.92     21.00 o 
 -16   0   8      193.74      409.67     47.78 o 
 -14   0   8    10595.53    11186.61    291.60 o 
 -12   0   8       28.06        9.73     12.13 o 
 -10   0   8     9183.34     9758.55    178.69 o 
  -8   0   8     2079.93     2295.40     70.64 o 
  -6   0   8    20595.92    22218.53    316.01 o 
  -4   0   8     5059.78     5253.63    111.05 o 
  -2   0   8        0.59        7.27      4.76 o 
   0   0   8     9898.96    11097.38    252.61 o 
   2   0   8     1625.31      733.63    639.08 o 
   4   0   8     2968.75     2923.17     86.52 o 
   6   0   8      777.51      791.40     44.65 o 
   8   0   8      290.22      469.22     38.92 o 
  10   0   8     1432.10     1416.84     91.83 o 
  12   0   8       90.38       43.77     18.17 o 
  14   0   8      737.79      666.44     66.66 o 
  16   0   8     3436.00     2829.72    148.94 o 
  18   0   8     1067.51     1026.62     91.40 o 
  20   0   8     4517.37     4164.63    131.85 o 
  22   0   8      351.96      345.18     36.71 o 
  24   0   8      103.38      108.75     32.19 o 
  26   0   8       13.66        7.93     16.96 o 
 -39   1   8       33.78       70.27     32.72 o 
 -37   1   8      143.03      125.38     29.44 o 
 -35   1   8       45.03       49.24     18.85 o 
 -33   1   8       16.98       36.63     19.18 o 
 -31   1   8        0.98      -11.66     18.72 o 
 -29   1   8        8.90        9.80      7.34 o 
 -27   1   8      374.10      392.70     16.46 o 
 -25   1   8       19.60        1.40     14.83 o 
 -23   1   8       21.48       40.41     23.78 o 
 -21   1   8      530.52      529.14     33.72 o 
 -19   1   8       87.45      100.25     31.75 o 
 -17   1   8      670.56      719.82     46.30 o 
 -15   1   8      102.60       78.68     14.49 o 
 -13   1   8     1519.24     1744.98    133.27 o 
 -11   1   8     1799.73     2035.34     56.66 o 
  -9   1   8     2542.74     2764.45     64.13 o 
  -7   1   8     7722.11     8237.54    249.45 o 
  -5   1   8     1276.40     1356.60     40.21 o 
  -3   1   8     8578.27     9157.24    250.86 o 
  -1   1   8        2.90        3.60      5.92 o 
   1   1   8     1082.27     1073.10     48.85 o 
   3   1   8      129.21      134.35     12.15 o 
   5   1   8      768.74      770.95     29.74 o 
   7   1   8      121.66       92.33     12.26 o 
   9   1   8      184.42      172.56     17.97 o 
  11   1   8      320.25      326.75     25.77 o 
  13   1   8       19.51        8.63      6.08 o 
  15   1   8      189.41      204.88     27.68 o 
  17   1   8      414.04      362.48     29.88 o 
  19   1   8      123.14      167.70     22.86 o 
  21   1   8        3.89       26.50     10.77 o 
  23   1   8       55.83       64.81     14.59 o 
  25   1   8       78.52       74.64     23.21 o 
  27   1   8       50.06       57.13     32.20 o 
 -38   2   8        9.20       -4.43     13.23 o 
 -36   2   8       65.97       58.57     43.46 o 
 -34   2   8      957.82      979.42     80.29 o 
 -32   2   8       98.52       79.59     24.31 o 
 -30   2   8      796.93      671.33     61.76 o 
 -28   2   8        4.37        1.65      6.56 o 
 -26   2   8       22.24       -3.76      6.59 o 
 -24   2   8       14.98        1.35      8.50 o 
 -22   2   8      769.76      730.01     32.22 o 
 -20   2   8      166.67      272.08     36.05 o 
 -18   2   8     1341.03     1416.85    128.92 o 
 -16   2   8      746.56      790.76     40.18 o 
 -14   2   8     5729.99     6100.19    121.82 o 
 -12   2   8      625.08      536.51     28.74 o 
 -10   2   8      392.78      450.00     25.28 o 
  -8   2   8      400.80      400.77     22.18 o 
  -6   2   8     3376.61     3675.02     71.17 o 
  -4   2   8      318.24      294.08     15.84 o 
  -2   2   8      546.40      510.00     36.16 o 
   0   2   8     2754.17     3168.36     65.59 o 
   2   2   8      352.00      326.41     19.78 o 
   4   2   8     1552.20     1570.89     47.37 o 
   6   2   8      588.75      559.38     22.30 o 
   8   2   8     1084.01     1049.45     42.32 o 
  10   2   8      814.01      736.08     32.76 o 
  12   2   8      237.29      251.92     22.18 o 
  14   2   8       68.66       31.78      8.88 o 
  16   2   8       27.53       -0.42      9.96 o 
  18   2   8      572.22      532.60     37.01 o 
  20   2   8      476.35      430.03     34.50 o 
  22   2   8       40.95       30.15     10.53 o 
  24   2   8       12.32        6.32      8.27 o 
  26   2   8       11.48        2.51     22.67 o 
 -37   3   8       57.16       18.45     22.38 o 
 -35   3   8       74.56       58.85     21.32 o 
 -33   3   8       90.64       67.27     31.66 o 
 -31   3   8      240.52      311.90     43.32 o 
 -29   3   8      131.74      116.54     25.81 o 
 -27   3   8      400.32      369.18     21.77 o 
 -25   3   8        2.27        4.12      9.10 o 
 -23   3   8     2601.07     2633.14     80.03 o 
 -21   3   8       23.61       15.58      7.07 o 
 -19   3   8       34.40       50.62      9.10 o 
 -17   3   8      482.88      461.36     26.38 o 
 -15   3   8      292.97      311.57     18.86 o 
 -13   3   8      671.72      829.67     29.24 o 
 -11   3   8      328.42      386.10     18.94 o 
  -9   3   8     1192.69     1229.62     33.12 o 
  -7   3   8        3.57        0.99      3.60 o 
  -5   3   8     4984.40     5454.73     68.24 o 
  -3   3   8     2862.70     3138.06     89.85 o 
  -1   3   8      856.55      980.61     33.24 o 
   1   3   8        0.18        7.46      3.43 o 
   3   3   8        4.47       -1.21      3.04 o 
   5   3   8       28.10       29.93      5.48 o 
   7   3   8      150.98      132.91     11.23 o 
   9   3   8     2398.78     2421.42     58.70 o 
  11   3   8     1209.63     1181.76     41.72 o 
  13   3   8     1049.24     1042.18     40.78 o 
  15   3   8      725.29      738.33     35.86 o 
  17   3   8        1.86        1.35      5.87 o 
  19   3   8      587.72      555.83     38.71 o 
  21   3   8       19.54       19.37     10.86 o 
  23   3   8      120.87      154.72     21.89 o 
  25   3   8       15.10       26.24     12.67 o 
 -36   4   8      370.43      437.82     55.96 o 
 -34   4   8        5.69        4.04     14.71 o 
 -32   4   8       74.46      135.48     30.17 o 
 -30   4   8      267.99      320.82     44.03 o 
 -28   4   8      913.94      973.01     76.11 o 
 -26   4   8      919.21      972.28     45.85 o 
 -24   4   8      790.82      748.89     45.80 o 
 -22   4   8     1113.18     1072.63     50.29 o 
 -20   4   8     2617.31     2647.45     81.07 o 
 -18   4   8      321.48      326.25     24.30 o 
 -16   4   8       13.09        9.30      8.55 o 
 -14   4   8      785.16      787.70     39.63 o 
 -12   4   8      457.64      500.69     25.61 o 
 -10   4   8     2810.48     2860.67     67.70 o 
  -8   4   8      132.07      137.27     11.12 o 
  -6   4   8       20.54       12.70      3.39 o 
  -4   4   8      541.02      539.60     23.69 o 
  -2   4   8      140.02      128.01      9.77 o 
   0   4   8     1444.93     1559.83     34.95 o 
   2   4   8      441.94      460.83     18.42 o 
   4   4   8     5360.68     5356.00     73.79 o 
   6   4   8      515.35      556.15     21.38 o 
   8   4   8     1142.63     1181.79     58.89 o 
  10   4   8       21.81       27.06      6.34 o 
  12   4   8     1051.09     1103.09     39.77 o 
  14   4   8      483.70      453.69     31.22 o 
  16   4   8      324.69      351.28     28.47 o 
  18   4   8      146.08      130.68     18.73 o 
  20   4   8        3.51       -4.66     12.84 o 
  22   4   8     1255.97     1347.54     86.82 o 
  24   4   8        7.35       -4.86      9.97 o 
 -33   5   8      170.00      290.67     44.37 o 
 -31   5   8      362.45      473.25     72.17 o 
 -29   5   8        7.67       -4.89     11.16 o 
 -27   5   8      999.97      988.06     81.31 o 
 -25   5   8       15.02       25.09      9.06 o 
 -23   5   8     1800.87     1810.14     85.42 o 
 -21   5   8     1475.38     1491.24     62.56 o 
 -19   5   8      422.40      383.29     31.39 o 
 -17   5   8      727.08      716.76     35.27 o 
 -15   5   8     1359.35     1202.58     51.39 o 
 -13   5   8     4102.65     3971.83     94.60 o 
 -11   5   8     1505.67     1347.04     41.97 o 
  -9   5   8       75.99       94.60     10.07 o 
  -7   5   8     1370.25     1333.06     33.86 o 
  -5   5   8      286.94      242.95     22.41 o 
  -3   5   8      160.71      133.78      8.73 o 
  -1   5   8      669.32      632.56     47.55 o 
   1   5   8     3006.75     3248.31    112.17 o 
   3   5   8      906.17      940.26     59.56 o 
   5   5   8      373.44      330.10     28.74 o 
   7   5   8      440.01      391.45     15.48 o 
   9   5   8     6844.59     6953.40    109.25 o 
  11   5   8        3.80       13.42      6.32 o 
  13   5   8     1165.18     1196.92     48.56 o 
  15   5   8      243.34      280.50     38.90 o 
  17   5   8      126.81      124.36     46.38 o 
  19   5   8      521.46      495.02     53.27 o 
  21   5   8        0.21        7.06     16.11 o 
 -32   6   8      350.47      356.28     48.89 o 
 -30   6   8       77.04       58.22     20.56 o 
 -28   6   8       95.19      107.14     25.63 o 
 -26   6   8       31.24       12.80     16.20 o 
 -24   6   8      653.20      536.18     39.00 o 
 -22   6   8      113.91      118.72     18.98 o 
 -20   6   8     1162.53     1225.30     58.48 o 
 -18   6   8     2984.18     2916.24     90.63 o 
 -16   6   8       57.18       51.81     10.42 o 
 -14   6   8     1261.27     1163.22     50.33 o 
 -12   6   8        3.07        6.69      4.89 o 
 -10   6   8     8980.95     9082.22    145.97 o 
  -8   6   8     1169.00     1126.87     27.38 o 
  -6   6   8       26.55       11.25      9.35 o 
  -4   6   8      190.45      157.52     24.32 o 
  -2   6   8      509.31      626.21     49.53 o 
   0   6   8       18.55        4.09      9.73 o 
   2   6   8      134.64      108.37     22.01 o 
   4   6   8     2455.46     2398.52    175.64 o 
   6   6   8     4201.86     3994.65    112.56 o 
   8   6   8      369.15      402.21     34.47 o 
  10   6   8       13.68       16.91     14.24 o 
  12   6   8     2366.65     2249.62     88.11 o 
  14   6   8      552.55      523.88     44.86 o 
  16   6   8      102.04      100.89     20.80 o 
  18   6   8      448.81      463.40     53.50 o 
  20   6   8      239.46      213.92     46.59 o 
 -27   7   8       30.79       18.02     14.86 o 
 -25   7   8      272.90      216.77     71.41 o 
 -23   7   8       86.84       71.20     15.37 o 
 -21   7   8       21.55       47.73     15.14 o 
 -19   7   8      174.33      155.79     21.48 o 
 -17   7   8     2542.15     2533.57     96.47 o 
 -15   7   8      750.12      799.09    101.99 o 
 -13   7   8     1919.98     1752.15    156.64 o 
 -11   7   8     1726.28     1776.56     61.76 o 
  -9   7   8      144.00      128.24     14.39 o 
  -7   7   8       21.62       25.68     11.33 o 
  -5   7   8      608.45      741.96     57.35 o 
  -3   7   8       25.79        2.83     10.08 o 
  -1   7   8        0.32      -12.44     12.61 o 
   1   7   8      634.23      572.31     50.97 o 
   3   7   8     2188.15     2308.02    114.18 o 
   5   7   8       84.75       98.77     60.63 o 
   7   7   8      128.67      116.02     25.19 o 
   9   7   8       14.70       20.47      9.38 o 
  11   7   8     2586.67     2729.61    100.42 o 
  13   7   8       37.20       31.40     12.88 o 
  15   7   8        9.67      -10.67     14.01 o 
 -22   8   8       10.78       14.03     36.82 o 
 -20   8   8      251.82      160.02     31.47 o 
 -18   8   8      314.70      369.63     45.17 o 
 -16   8   8     1712.15     1621.18     92.99 o 
 -14   8   8        0.05       14.82     14.93 o 
 -12   8   8      386.50      350.43     41.89 o 
 -10   8   8      179.07      173.65     43.45 o 
  -8   8   8       25.95       66.59     19.67 o 
  -6   8   8        0.44      -12.37     12.37 o 
  -4   8   8        6.51       16.89     11.59 o 
  -2   8   8       10.77      -14.76     14.76 o 
   0   8   8     1199.39     1250.38     79.98 o 
   2   8   8      127.64      110.45     24.38 o 
   4   8   8      292.20      235.96     61.06 o 
   6   8   8      230.83      288.09    109.92 o 
   8   8   8      107.29       80.35     29.66 o 
  10   8   8      814.16      776.81     67.10 o 
  12   8   8     1255.42     1280.54     71.99 o 
 -17   9   8      481.47      356.26     66.88 o 
 -15   9   8      532.03      356.59     69.87 o 
 -13   9   8       38.74       42.96     29.64 o 
 -11   9   8      821.72      848.55     69.58 o 
  -9   9   8       94.32       60.73     20.92 o 
  -7   9   8      499.77      584.75     57.15 o 
  -5   9   8      956.63     1109.15     78.82 o 
  -3   9   8      579.80      566.82     56.34 o 
  -1   9   8       65.29       56.44     21.83 o 
   1   9   8        3.89       -0.90     13.30 o 
   3   9   8      737.28      607.40     59.21 o 
   5   9   8      502.61      506.63     55.21 o 
 -39   1   9      302.75      348.56     51.57 o 
 -37   1   9       12.95       19.92     17.67 o 
 -35   1   9       24.78        1.73     23.23 o 
 -33   1   9      284.07      291.34     43.76 o 
 -31   1   9     3479.50     3316.54    143.54 o 
 -29   1   9      140.01      140.16     13.05 o 
 -27   1   9      376.42      375.23     41.54 o 
 -25   1   9     8412.26     8390.63    198.53 o 
 -23   1   9        5.49       -0.70     13.56 o 
 -21   1   9      271.02      259.42     49.45 o 
 -19   1   9       39.96       49.73     21.64 o 
 -17   1   9      163.07       96.21     19.75 o 
 -15   1   9       33.36       50.51     11.86 o 
 -13   1   9     7456.28     8189.82    165.71 o 
 -11   1   9     5084.11     6126.62    114.21 o 
  -9   1   9      448.38      529.17     27.34 o 
  -7   1   9     7383.60     7732.15    121.38 o 
  -5   1   9     3820.86     4525.90     74.90 o 
  -3   1   9      632.24      657.37     22.75 o 
  -1   1   9      357.32      376.87     22.64 o 
   1   1   9      134.45      126.86     16.27 o 
   3   1   9     1622.80     1783.88     56.83 o 
   5   1   9        3.08       11.15      4.24 o 
   7   1   9       36.95       25.16      9.96 o 
   9   1   9       20.54        5.39      6.73 o 
  11   1   9      308.20      264.92     29.39 o 
  13   1   9      120.07      109.92     19.90 o 
  15   1   9      375.77      270.83     31.66 o 
  17   1   9        0.04        6.88     10.37 o 
  19   1   9      312.96      171.22     22.37 o 
  21   1   9      440.45      481.19     37.74 o 
  23   1   9      190.82      191.68     31.64 o 
  25   1   9       42.93      108.07     25.51 o 
 -38   2   9      234.16      266.35     44.71 o 
 -36   2   9       43.30        8.78     16.33 o 
 -34   2   9       22.53        9.25     16.55 o 
 -32   2   9      357.61      354.01     67.83 o 
 -30   2   9       83.57       94.60     29.99 o 
 -28   2   9      437.76      433.97     36.70 o 
 -26   2   9      299.67      309.69     28.44 o 
 -24   2   9      835.05      887.86     43.30 o 
 -22   2   9     2218.13     2076.24     97.61 o 
 -20   2   9     1116.45     1159.97     94.58 o 
 -18   2   9       77.58       72.85     18.10 o 
 -16   2   9      208.01      246.97     29.35 o 
 -14   2   9     3255.45     3485.11    152.12 o 
 -12   2   9      181.33      124.45     23.10 o 
 -10   2   9     2798.59     3187.03     73.37 o 
  -8   2   9     1045.78     1054.03     38.05 o 
  -6   2   9       13.65        8.84      3.92 o 
  -4   2   9     6444.79     6360.53    161.11 o 
  -2   2   9     9684.98     9858.57    142.70 o 
   0   2   9     1634.69     1535.09     46.36 o 
   2   2   9     3162.74     3248.62     83.58 o 
   4   2   9      229.91      230.07     16.37 o 
   6   2   9       10.83       11.82      5.69 o 
   8   2   9      433.68      404.25     28.19 o 
  10   2   9       22.79       10.65      7.48 o 
  12   2   9     2016.10     1966.84     67.39 o 
  14   2   9      854.92      873.06     46.06 o 
  16   2   9      738.94      725.64     43.31 o 
  18   2   9        2.94        1.13      8.80 o 
  20   2   9        1.39       -4.16      8.24 o 
  22   2   9       47.43       25.70     15.07 o 
  24   2   9       52.98       45.16     17.38 o 
 -37   3   9      362.65      543.62     62.95 o 
 -35   3   9       26.73       49.87     22.41 o 
 -33   3   9       86.36       86.70     22.71 o 
 -31   3   9       18.36        6.29     12.50 o 
 -29   3   9       21.41       29.83     18.56 o 
 -27   3   9      120.66      128.42     16.57 o 
 -25   3   9       24.05       50.35     11.51 o 
 -23   3   9     1277.90     1175.61     52.46 o 
 -21   3   9      676.71      653.20     39.08 o 
 -19   3   9     4079.93     4020.16     78.05 o 
 -17   3   9     1674.97     1779.67     48.92 o 
 -15   3   9      365.86      616.78     30.95 o 
 -13   3   9       18.55       14.12      8.66 o 
 -11   3   9        1.64        7.11      4.79 o 
  -9   3   9     1279.47     1292.22     38.55 o 
  -7   3   9      257.11      266.99     15.19 o 
  -5   3   9      793.99      727.74     24.34 o 
  -3   3   9     3152.70     3342.59     72.35 o 
  -1   3   9        0.36        8.03      4.97 o 
   1   3   9        3.33       -0.65      3.80 o 
   3   3   9     1006.57     1206.87     34.32 o 
   5   3   9     3859.94     3786.40     66.84 o 
   7   3   9     2250.40     2115.72     57.67 o 
   9   3   9      872.01      945.81     40.01 o 
  11   3   9      294.84      279.99     20.88 o 
  13   3   9      784.82      802.19     48.14 o 
  15   3   9       66.01       48.54     11.21 o 
  17   3   9      747.69      679.20     50.64 o 
  19   3   9      163.92      143.68     20.11 o 
  21   3   9        0.27       37.45     11.33 o 
  23   3   9       17.23       -6.49     11.48 o 
 -36   4   9      683.74      882.45     79.91 o 
 -34   4   9       42.03       11.21     14.79 o 
 -32   4   9      109.59      110.07     27.70 o 
 -30   4   9      278.86      214.11     37.51 o 
 -28   4   9      131.64      160.28     30.27 o 
 -26   4   9      561.44      555.44     36.60 o 
 -24   4   9        1.40        0.36      7.40 o 
 -22   4   9     1207.69     1133.45     54.04 o 
 -20   4   9       18.80       25.67     16.53 o 
 -18   4   9     1480.25     1463.43     51.35 o 
 -16   4   9      356.61      299.07     32.65 o 
 -14   4   9     4177.07     3920.87     94.09 o 
 -12   4   9       27.55       12.33      7.89 o 
 -10   4   9      624.98      605.59     26.58 o 
  -8   4   9        7.72        9.15      4.66 o 
  -6   4   9       12.48       15.27      5.38 o 
  -4   4   9      609.63      655.05     25.14 o 
  -2   4   9      102.31      111.67     10.19 o 
   0   4   9      657.85      639.68     25.71 o 
   2   4   9        0.04        3.20      3.01 o 
   4   4   9     1368.87     1374.11     66.76 o 
   6   4   9     2052.14     2039.41     45.82 o 
   8   4   9     2018.14     1913.77     46.20 o 
  10   4   9      564.82      597.15     45.50 o 
  12   4   9     2490.21     2352.63    132.27 o 
  14   4   9      129.66      124.59     16.99 o 
  16   4   9       17.62       51.54     11.66 o 
  18   4   9      162.35      215.63     34.39 o 
  20   4   9        5.05        8.34     16.04 o 
  22   4   9        9.53      -10.82     10.82 o 
 -33   5   9        0.81        9.12     12.25 o 
 -31   5   9      121.63       73.81     22.30 o 
 -29   5   9      202.97      194.10     40.06 o 
 -27   5   9      667.68      657.82     60.81 o 
 -25   5   9      107.60       72.63     15.51 o 
 -23   5   9      748.40      813.27     47.57 o 
 -21   5   9      387.67      362.74     31.47 o 
 -19   5   9     3327.47     3333.58     97.10 o 
 -17   5   9        3.89        1.61      6.79 o 
 -15   5   9     3793.32     3647.05    144.63 o 
 -13   5   9      276.97      255.55     29.82 o 
 -11   5   9        2.81       11.93      6.05 o 
  -9   5   9     1307.83     1322.54     38.52 o 
  -7   5   9     1051.55     1077.52     33.49 o 
  -5   5   9     2644.46     2621.40     68.48 o 
  -3   5   9       44.98       60.57     11.37 o 
  -1   5   9      100.87      100.06     10.88 o 
   1   5   9      202.33      225.06     30.01 o 
   3   5   9      381.27      441.65     42.64 o 
   5   5   9       61.29       52.11      5.19 o 
   7   5   9     1350.16     1413.84     41.57 o 
   9   5   9       28.13       22.82      5.94 o 
  11   5   9     1737.95     1779.37     53.44 o 
  13   5   9       48.52       36.92     20.51 o 
  15   5   9      159.97      187.40     25.85 o 
  17   5   9      583.10      652.21     60.83 o 
  19   5   9       98.60       84.96     23.05 o 
  21   5   9      127.68       78.66     31.17 o 
 -30   6   9       65.28      113.87     27.97 o 
 -28   6   9       28.46       21.65     40.39 o 
 -26   6   9      806.19      788.87     80.66 o 
 -24   6   9      731.00      784.41     53.79 o 
 -22   6   9       43.46       30.07     19.31 o 
 -20   6   9       75.13       90.71     17.46 o 
 -18   6   9     1297.17     1401.47     62.95 o 
 -16   6   9     2370.04     2335.67     80.33 o 
 -14   6   9      195.18      186.15     20.12 o 
 -12   6   9      135.87      210.87     19.32 o 
 -10   6   9        1.05       -0.48      5.95 o 
  -8   6   9      454.90      485.95     28.88 o 
  -6   6   9      298.31      305.00     14.74 o 
  -4   6   9      433.08      411.45     41.76 o 
  -2   6   9      234.68      271.20     33.96 o 
   0   6   9     2098.65     2419.10    104.16 o 
   2   6   9      237.18      106.02     47.60 o 
   4   6   9      934.48      846.44     84.13 o 
   6   6   9      296.22      274.71     35.88 o 
   8   6   9      400.98      503.07     52.58 o 
  10   6   9       12.86       14.18      8.89 o 
  12   6   9      769.23      795.15     69.25 o 
  14   6   9        2.44       -5.05     11.64 o 
  16   6   9       60.20       71.75     18.57 o 
  18   6   9       10.98        1.10     15.63 o 
 -27   7   9      243.61      131.42     55.86 o 
 -25   7   9       15.91        8.38      9.82 o 
 -23   7   9       12.80        4.79      9.15 o 
 -21   7   9      172.16      190.03     24.90 o 
 -19   7   9      777.54      752.65     65.30 o 
 -17   7   9      121.63      118.20     19.06 o 
 -15   7   9       19.44        8.98     11.39 o 
 -13   7   9       32.98        8.36      6.05 o 
 -11   7   9       42.35       22.45      7.52 o 
  -9   7   9      165.29      214.21     31.62 o 
  -7   7   9      299.48      267.02     35.72 o 
  -5   7   9      718.67      713.72     67.36 o 
  -3   7   9      183.88      159.25     31.75 o 
  -1   7   9       19.93       14.56     10.65 o 
   1   7   9      530.97      522.32     52.54 o 
   3   7   9      237.39      229.78     33.99 o 
   5   7   9       12.17        8.67     13.45 o 
   7   7   9      139.95      164.28     28.98 o 
   9   7   9       11.59       -7.67     11.48 o 
  11   7   9      221.74      168.08     25.33 o 
  13   7   9      130.68      144.38     23.84 o 
  15   7   9       19.54       16.81     12.20 o 
 -22   8   9      510.89      439.55     49.26 o 
 -20   8   9      164.24      202.48     46.39 o 
 -18   8   9      471.17      505.32     82.75 o 
 -16   8   9        3.87       -6.51     15.69 o 
 -14   8   9        0.76       -1.14     11.88 o 
 -12   8   9       13.11        9.28      9.83 o 
 -10   8   9       99.85      115.19     31.35 o 
  -8   8   9      460.83      460.21     50.03 o 
  -6   8   9       35.91       71.03     54.23 o 
  -4   8   9      144.57      142.58     27.27 o 
  -2   8   9        7.71        8.21     11.39 o 
   0   8   9      650.06      666.85     60.07 o 
   2   8   9      659.41      652.65     59.90 o 
   4   8   9      262.23      269.72     40.39 o 
   6   8   9      109.34      117.40     26.93 o 
   8   8   9     1257.01     1298.02     88.21 o 
  10   8   9      104.71       92.12     40.24 o 
 -15   9   9      385.37      249.64     60.27 o 
 -13   9   9       20.72       60.70     23.02 o 
 -11   9   9       51.86       59.11     24.38 o 
  -9   9   9       13.43       15.94     13.79 o 
  -7   9   9       19.63       28.84     15.91 o 
  -5   9   9      341.94      432.21     70.99 o 
  -3   9   9       61.83       84.77     23.74 o 
  -1   9   9       39.25       12.20     12.03 o 
   1   9   9      353.53      307.83     43.46 o 
 -38   0  10       18.90        1.67     26.95 o 
 -36   0  10      206.33      122.29     41.13 o 
 -34   0  10       35.29       56.66     30.70 o 
 -32   0  10      522.19      482.03     79.91 o 
 -30   0  10      743.30      869.47    101.46 o 
 -28   0  10      170.98      162.23     38.46 o 
 -26   0  10     3360.06     3226.32    187.32 o 
 -24   0  10     5050.22     4924.22    228.34 o 
 -22   0  10      263.02      230.11     50.90 o 
 -20   0  10      168.07      178.58     44.16 o 
 -18   0  10     2246.48     2477.32    143.06 o 
 -16   0  10      542.00      559.19     43.03 o 
 -14   0  10      196.06      309.25     40.23 o 
 -12   0  10      795.50      797.73     61.87 o 
 -10   0  10     1099.38     1394.78     80.79 o 
  -8   0  10      743.88      990.24     65.74 o 
  -6   0  10      148.40       87.68     18.86 o 
  -4   0  10     2197.82     2183.36     72.88 o 
  -2   0  10      264.86      222.02     32.03 o 
   0   0  10      821.95      926.71     69.68 o 
   2   0  10      850.51      766.49     65.41 o 
   4   0  10      265.52      232.49     25.16 o 
   6   0  10        1.00        6.78      9.67 o 
   8   0  10        8.49        4.53      8.67 o 
  10   0  10        1.02       12.58     13.77 o 
  12   0  10     3687.39     3107.21    155.27 o 
  14   0  10     1253.82      972.10     86.22 o 
  16   0  10      168.18      137.17     34.85 o 
  18   0  10      302.91      340.65     55.01 o 
  20   0  10      121.35      129.81     35.94 o 
  22   0  10      688.68      945.75     99.02 o 
  24   0  10      113.82      104.05     34.06 o 
 -39   1  10        0.32      -17.81     17.81 o 
 -37   1  10        1.74       11.52     13.58 o 
 -35   1  10      231.77      202.69     38.10 o 
 -33   1  10      472.29      461.79     55.33 o 
 -31   1  10      338.00      335.24     58.55 o 
 -29   1  10      647.42      705.45     64.49 o 
 -27   1  10      912.30     1066.38     76.61 o 
 -25   1  10     2286.39     2092.04    165.00 o 
 -23   1  10       46.29       42.59     26.61 o 
 -21   1  10      210.54      207.24     36.78 o 
 -19   1  10      673.22      726.51     89.77 o 
 -17   1  10      735.00      807.28     43.72 o 
 -15   1  10        9.01       45.43     31.24 o 
 -13   1  10     2098.79     2329.11     90.86 o 
 -11   1  10      698.20      785.93     49.77 o 
  -9   1  10     2285.04     2447.98     77.19 o 
  -7   1  10       39.67        5.58      9.84 o 
  -5   1  10      190.72      167.73     20.19 o 
  -3   1  10       30.76       12.50     15.91 o 
  -1   1  10      532.23      479.93     34.38 o 
   1   1  10      203.57      209.55     19.27 o 
   3   1  10     1791.43     1741.90     86.06 o 
   5   1  10     1646.60     1740.29     59.86 o 
   7   1  10      644.74      650.60     27.79 o 
   9   1  10      760.03      800.01     35.38 o 
  11   1  10      798.95      793.45     52.03 o 
  13   1  10      816.71      833.47     55.28 o 
  15   1  10        1.90       -3.14      9.13 o 
  17   1  10        8.63       20.24     13.20 o 
  19   1  10      190.49      178.83     22.82 o 
  21   1  10        0.15        6.41     10.36 o 
  23   1  10      181.28      234.93     36.30 o 
 -38   2  10      435.16      515.39     61.56 o 
 -36   2  10      146.12      320.46     47.54 o 
 -34   2  10      101.33      127.76     31.59 o 
 -32   2  10        8.15        4.87     16.66 o 
 -30   2  10       13.06      -13.14     18.97 o 
 -28   2  10      631.14      587.36     30.75 o 
 -26   2  10      837.37      781.57     36.17 o 
 -24   2  10        0.20       18.70     16.38 o 
 -22   2  10      865.71      897.02     49.11 o 
 -20   2  10      414.90      344.31     29.30 o 
 -18   2  10      622.93      743.16     42.87 o 
 -16   2  10     4164.26     4132.55    235.68 o 
 -14   2  10       29.69       43.15     14.02 o 
 -12   2  10      664.35      686.22     55.33 o 
 -10   2  10     1352.53     1460.11     56.69 o 
  -8   2  10      592.18      539.58     58.23 o 
  -6   2  10      296.03      292.31     17.80 o 
  -4   2  10     2036.62     2026.68     43.23 o 
  -2   2  10      573.37      493.52     53.03 o 
   0   2  10      693.66      602.84     29.87 o 
   2   2  10     2868.37     2947.17    212.84 o 
   4   2  10     1869.06     1869.10     61.78 o 
   6   2  10     1073.36     1029.77     54.29 o 
   8   2  10     2867.52     2811.52     82.25 o 
  10   2  10     1532.73     1365.01     42.43 o 
  12   2  10      521.74      538.24     36.33 o 
  14   2  10     3238.96     2957.68    115.07 o 
  16   2  10        0.58       -1.80      8.28 o 
  18   2  10        4.64        5.83      7.32 o 
  20   2  10       54.46      107.88     17.86 o 
  22   2  10      186.23      205.36     25.90 o 
 -37   3  10       28.55       79.60     28.59 o 
 -35   3  10      227.05      214.65     37.77 o 
 -33   3  10       38.02       35.97     19.63 o 
 -31   3  10      188.69      212.38     40.28 o 
 -29   3  10      222.68      257.92     85.20 o 
 -27   3  10     1196.85     1232.48     54.96 o 
 -25   3  10     1490.69     1560.46     63.00 o 
 -23   3  10      383.16      369.45     30.74 o 
 -21   3  10      367.28      333.88     29.20 o 
 -19   3  10     6675.82     6784.51    121.60 o 
 -17   3  10     1120.19     1050.52     47.99 o 
 -15   3  10     5553.58     5399.60    140.53 o 
 -13   3  10      607.28      526.37     56.47 o 
 -11   3  10       55.56       88.56     18.60 o 
  -9   3  10      204.23      204.80     18.22 o 
  -7   3  10      213.76      222.57     29.08 o 
  -5   3  10      106.80       68.78     13.65 o 
  -3   3  10      327.69      349.86     21.92 o 
  -1   3  10      188.06      175.91     15.42 o 
   1   3  10      180.67      145.17     17.99 o 
   3   3  10      120.09      118.36     17.87 o 
   5   3  10        6.90        8.47      7.27 o 
   7   3  10     2942.02     2868.59     93.40 o 
   9   3  10      603.83      634.63     45.84 o 
  11   3  10     1312.87     1251.24     42.39 o 
  13   3  10       33.00       28.60      7.88 o 
  15   3  10        3.08        8.06      6.25 o 
  17   3  10       42.87        9.48     12.98 o 
  19   3  10       28.64        6.30     13.61 o 
  21   3  10      117.01      116.70     19.55 o 
 -36   4  10       14.81        2.93     16.37 o 
 -34   4  10      174.72      237.29     41.46 o 
 -32   4  10       54.98       71.83     19.94 o 
 -30   4  10      196.65      202.05     38.21 o 
 -28   4  10      148.70      130.69     19.00 o 
 -26   4  10      140.60      128.21     27.30 o 
 -24   4  10      724.84      753.84     44.98 o 
 -22   4  10     1516.14     1426.36     64.04 o 
 -20   4  10     1194.91     1025.95     52.22 o 
 -18   4  10       21.83       38.31     10.05 o 
 -16   4  10     4339.74     4009.79     87.06 o 
 -14   4  10      335.59      389.32     28.20 o 
 -12   4  10     3376.08     3508.83     73.53 o 
 -10   4  10        8.95        5.05      5.29 o 
  -8   4  10     1719.90     1702.68     45.15 o 
  -6   4  10      180.27      228.71     21.32 o 
  -4   4  10     1180.54     1217.95     46.15 o 
  -2   4  10        0.73        3.61      3.95 o 
   0   4  10      318.04      313.77     17.94 o 
   2   4  10     1721.78     1694.04     44.45 o 
   4   4  10      148.78      121.46     11.67 o 
   6   4  10     6092.90     6113.04     91.93 o 
   8   4  10     1740.20     1767.34     54.69 o 
  10   4  10     1555.49     1529.20     68.38 o 
  12   4  10      310.95      263.86     28.98 o 
  14   4  10      219.79      176.84     18.57 o 
  16   4  10       17.72       34.77      9.36 o 
  18   4  10      343.66      384.79     46.77 o 
  20   4  10      269.16      272.22     39.78 o 
 -33   5  10       17.48       12.88     16.04 o 
 -31   5  10        1.61       -6.67     21.34 o 
 -29   5  10        2.43       -3.94     12.78 o 
 -27   5  10      220.68      251.56     26.90 o 
 -25   5  10      718.01      666.97     44.14 o 
 -23   5  10       43.31       22.03     11.77 o 
 -21   5  10       20.16       25.55     10.81 o 
 -19   5  10      640.53      610.19     41.54 o 
 -17   5  10     1190.81     1206.50     47.02 o 
 -15   5  10     3666.18     3726.55    122.83 o 
 -13   5  10     1026.83      974.47     44.47 o 
 -11   5  10       20.14       11.58      4.97 o 
  -9   5  10     1683.95     1763.78     46.23 o 
  -7   5  10      417.31      407.57     28.09 o 
  -5   5  10       34.59       38.57     14.40 o 
  -3   5  10      133.38      141.82     14.16 o 
  -1   5  10     1400.50     1363.72     44.20 o 
   1   5  10      549.32      466.26     23.06 o 
   3   5  10      624.56      611.00     20.74 o 
   5   5  10       92.89       90.17     11.18 o 
   7   5  10     3266.43     3135.44     69.78 o 
   9   5  10        0.93        7.49      7.88 o 
  11   5  10      452.97      452.08     38.91 o 
  13   5  10      359.93      412.88     38.19 o 
  15   5  10        0.02      -11.49     11.49 o 
  17   5  10        0.50       -0.84      9.47 o 
  19   5  10        0.34       11.88     12.08 o 
 -30   6  10       63.67       61.01     22.14 o 
 -28   6  10      356.50      385.46     48.67 o 
 -26   6  10        2.17       10.90     18.33 o 
 -24   6  10        1.12        0.52      7.71 o 
 -22   6  10     1154.44     1321.92     64.44 o 
 -20   6  10      688.73      712.39     46.30 o 
 -18   6  10        0.37       -0.35      7.34 o 
 -16   6  10      108.77      100.10     16.78 o 
 -14   6  10       56.15       40.88     14.37 o 
 -12   6  10      622.75      528.04     48.37 o 
 -10   6  10      872.53      778.12     56.60 o 
  -8   6  10      435.99      477.10     29.34 o 
  -6   6  10       93.88       77.38     10.46 o 
  -4   6  10        5.89       -5.73      8.37 o 
  -2   6  10       70.53       43.62     22.98 o 
   0   6  10       45.60       35.91     13.56 o 
   2   6  10      395.15      290.85     37.49 o 
   4   6  10      838.56      847.84     64.13 o 
   6   6  10     2204.93     2360.08    111.21 o 
   8   6  10      392.60      385.93     36.35 o 
  10   6  10      269.08      221.43     30.16 o 
  12   6  10      507.33      614.50     48.27 o 
  14   6  10      626.66      703.11     71.53 o 
  16   6  10        0.35       19.71     11.86 o 
 -27   7  10       82.75       26.20     72.93 o 
 -25   7  10       81.54      102.98     25.64 o 
 -23   7  10      166.08      120.84     19.78 o 
 -21   7  10      401.01      470.40     38.78 o 
 -19   7  10        1.51       -0.75      7.40 o 
 -17   7  10      509.07      584.81     41.10 o 
 -15   7  10       86.14       39.45     15.63 o 
 -13   7  10      272.53      259.61     37.11 o 
 -11   7  10      560.40      522.99     51.88 o 
  -9   7  10      291.50      282.94     55.98 o 
  -7   7  10      205.78      231.93     34.58 o 
  -5   7  10      609.44      594.49     55.04 o 
  -3   7  10       46.70       72.34     19.47 o 
  -1   7  10     1034.49      919.74    105.15 o 
   1   7  10       36.78       65.69     20.56 o 
   3   7  10      761.12      785.55     64.88 o 
   5   7  10      840.36      813.41     66.70 o 
   7   7  10      245.11      268.64     39.16 o 
   9   7  10       57.88       84.18     22.27 o 
  11   7  10        5.46        3.48     11.65 o 
  13   7  10       61.22       72.98     17.83 o 
 -22   8  10     1918.93     2249.73    115.73 o 
 -20   8  10       80.22      104.87     24.78 o 
 -18   8  10       80.86       73.45     22.79 o 
 -16   8  10        1.06       19.18     35.50 o 
 -14   8  10      631.73      665.21     61.63 o 
 -12   8  10       36.25        5.55     19.58 o 
 -10   8  10        4.14      -11.48     15.94 o 
  -8   8  10      149.69      144.56     67.36 o 
  -6   8  10       69.29       59.19     20.00 o 
  -4   8  10        1.91      -15.01     15.01 o 
  -2   8  10      539.51      475.43     51.48 o 
   0   8  10     2126.82     2191.57    113.17 o 
   2   8  10      426.83      400.12     46.84 o 
   4   8  10       72.34       59.03     22.08 o 
   6   8  10       53.11       45.51     19.65 o 
 -11   9  10      353.81      374.58     48.26 o 
  -9   9  10       27.52       28.60     15.97 o 
  -7   9  10       38.52       56.54     18.63 o 
  -5   9  10        7.89      -15.65     15.65 o 
  -3   9  10        2.99       16.27     12.74 o 
 -39   1  11        3.32        7.41     18.31 o 
 -37   1  11     1158.62     1105.96    143.10 o 
 -35   1  11      536.67      654.21     68.61 o 
 -33   1  11      207.94      250.30     41.46 o 
 -31   1  11       81.81       94.16     21.34 o 
 -29   1  11     4017.83     4294.30    164.61 o 
 -27   1  11     1204.37     1202.54     81.53 o 
 -25   1  11     1039.77     1059.19     74.77 o 
 -23   1  11      320.24      328.14     41.94 o 
 -21   1  11      768.21      731.42     75.85 o 
 -19   1  11     4551.29     4415.93    219.51 o 
 -17   1  11     3257.79     3277.16    182.31 o 
 -15   1  11       29.29       28.74     10.56 o 
 -13   1  11     2780.63     2813.69     94.07 o 
 -11   1  11     3483.39     3657.83    106.09 o 
  -9   1  11     1954.34     1997.88     60.33 o 
  -7   1  11       50.33       36.00      6.79 o 
  -5   1  11       36.46       28.04      5.13 o 
  -3   1  11     2583.24     2646.85     86.68 o 
  -1   1  11      305.19      319.97     29.27 o 
   1   1  11      244.44      206.82     37.94 o 
   3   1  11      795.13      706.19     36.40 o 
   5   1  11      160.04      201.90     24.27 o 
   7   1  11     1633.35     1806.91     70.01 o 
   9   1  11     4365.73     3923.58     86.37 o 
  11   1  11      135.24      158.00     17.01 o 
  13   1  11       28.28        8.67     18.20 o 
  15   1  11      175.05      175.16     26.67 o 
  17   1  11       40.53       55.98     13.76 o 
  19   1  11       24.97        6.57      8.01 o 
  21   1  11       12.76       12.09      9.65 o 
 -38   2  11       36.58       34.84     36.94 o 
 -36   2  11        2.27       16.93     14.74 o 
 -34   2  11      225.03      254.68     44.48 o 
 -32   2  11      325.88      293.07     45.01 o 
 -30   2  11     2303.05     2471.35     79.03 o 
 -28   2  11       23.36       22.91      9.65 o 
 -26   2  11      325.52      387.01     47.37 o 
 -24   2  11      675.03      639.70     56.90 o 
 -22   2  11        0.57        4.65     28.01 o 
 -20   2  11     4187.37     3882.08    135.41 o 
 -18   2  11       11.78       30.91     17.35 o 
 -16   2  11     1708.54     1572.31     60.55 o 
 -14   2  11      166.84      187.14     49.57 o 
 -12   2  11        0.11       -6.95     10.88 o 
 -10   2  11      475.20      542.21     37.77 o 
  -8   2  11     1807.20     1838.32    126.43 o 
  -6   2  11     1042.82      996.76     70.46 o 
  -4   2  11       25.73        5.24      4.77 o 
  -2   2  11     1515.46     1580.59     86.59 o 
   0   2  11       28.74       25.67     16.14 o 
   2   2  11     2822.06     2635.17     90.11 o 
   4   2  11       66.36       56.14     13.19 o 
   6   2  11     8033.93     7613.74    123.60 o 
   8   2  11      430.11      436.03     31.28 o 
  10   2  11      105.29       87.64     14.50 o 
  12   2  11     1267.68     1039.81     40.25 o 
  14   2  11      982.02     1001.78     45.13 o 
  16   2  11       66.81       42.78     12.79 o 
  18   2  11      853.67      913.81     53.97 o 
  20   2  11       33.91       79.05     16.35 o 
  22   2  11      332.68      436.24     47.81 o 
 -37   3  11      993.00     1194.09     94.89 o 
 -35   3  11      198.90      162.18     36.26 o 
 -33   3  11      681.16      671.70     55.32 o 
 -31   3  11      266.79      337.27     45.70 o 
 -29   3  11        8.15        1.14      7.90 o 
 -27   3  11       35.14       44.96     14.21 o 
 -25   3  11       99.59      108.60     17.59 o 
 -23   3  11       41.43       44.67     10.36 o 
 -21   3  11     1560.33     1533.63     56.03 o 
 -19   3  11      998.28      940.02     63.52 o 
 -17   3  11    14115.22    14307.47    222.76 o 
 -15   3  11      151.39       99.74     37.39 o 
 -13   3  11     2478.33     2526.59    161.83 o 
 -11   3  11       98.40      117.65     22.48 o 
  -9   3  11      694.18      731.91     63.46 o 
  -7   3  11      169.19      172.69     16.71 o 
  -5   3  11      104.57       66.61     12.36 o 
  -3   3  11     4909.16     4587.47    130.74 o 
  -1   3  11      500.27      470.51     37.19 o 
   1   3  11      524.45      518.05     72.67 o 
   3   3  11      340.21      329.70     30.44 o 
   5   3  11     1510.91     1465.46     58.51 o 
   7   3  11     3686.07     3514.69     85.21 o 
   9   3  11     3958.99     3918.77     97.77 o 
  11   3  11       18.92       14.21      9.64 o 
  13   3  11       14.14        0.62      6.22 o 
  15   3  11      122.84      106.41     13.02 o 
  17   3  11       82.31      117.92     15.82 o 
  19   3  11       51.65       98.21     26.32 o 
  21   3  11       42.13       56.73     20.99 o 
 -36   4  11       75.12      105.34     27.85 o 
 -34   4  11      173.98      209.79     55.00 o 
 -32   4  11        0.10       -6.20     17.95 o 
 -30   4  11       30.25        6.76     12.94 o 
 -28   4  11      152.30      158.66     21.77 o 
 -26   4  11      450.78      437.48     35.78 o 
 -24   4  11       10.47       14.46     11.25 o 
 -22   4  11     1366.73     1263.47     63.03 o 
 -20   4  11      527.34      607.24     40.70 o 
 -18   4  11       18.99       46.50      9.91 o 
 -16   4  11      216.33      212.39     22.21 o 
 -14   4  11      148.12      147.05     36.10 o 
 -12   4  11      159.11      209.90     23.77 o 
 -10   4  11     3707.03     3605.01     74.12 o 
  -8   4  11        0.01       -2.62      5.05 o 
  -6   4  11       24.04       22.59      8.98 o 
  -4   4  11     1097.12      993.29     35.47 o 
  -2   4  11     1070.03     1039.43     35.77 o 
   0   4  11     3679.05     3635.25     71.52 o 
   2   4  11      377.67      413.68     34.49 o 
   4   4  11      518.27      486.91     34.25 o 
   6   4  11        0.08       -0.91      4.31 o 
   8   4  11       44.35        7.39      8.17 o 
  10   4  11      527.47      485.40     39.63 o 
  12   4  11      285.26      286.38     29.14 o 
  14   4  11      822.67      804.33     41.58 o 
  16   4  11      275.97      351.84     36.06 o 
  18   4  11        0.19        7.49     11.11 o 
 -33   5  11      894.25      922.62     81.07 o 
 -31   5  11      116.62      142.66     31.65 o 
 -29   5  11       11.50        2.11     20.42 o 
 -27   5  11       11.89       11.59      9.40 o 
 -25   5  11       79.90      127.60     20.30 o 
 -23   5  11      358.99      386.96     35.03 o 
 -21   5  11      276.34      325.87     31.00 o 
 -19   5  11       36.61       42.57     12.84 o 
 -17   5  11      654.78      665.10     35.11 o 
 -15   5  11      599.93      615.82     37.40 o 
 -13   5  11     1397.92     1382.37     54.21 o 
 -11   5  11       22.36       16.88      7.81 o 
  -9   5  11     1137.99     1042.06     38.03 o 
  -7   5  11      343.31      311.13     36.28 o 
  -5   5  11        8.45        3.62      3.41 o 
  -3   5  11      144.81      129.55     10.78 o 
  -1   5  11      112.08       96.28     12.30 o 
   1   5  11     1203.59     1173.65     41.78 o 
   3   5  11     1241.22     1396.14     47.19 o 
   5   5  11      358.39      422.08     45.55 o 
   7   5  11       27.36       34.56     15.00 o 
   9   5  11      259.90      272.32     30.10 o 
  11   5  11      677.92      736.40     52.35 o 
  13   5  11       16.48       15.22     12.08 o 
  15   5  11      125.86      143.96     23.72 o 
  17   5  11      253.89      229.92     30.40 o 
 -30   6  11       76.25       33.25     17.95 o 
 -28   6  11        3.36      -16.12     16.47 o 
 -26   6  11      160.53      182.49     58.93 o 
 -24   6  11        9.88        9.31     11.35 o 
 -22   6  11      178.55      174.62     23.96 o 
 -20   6  11       21.58       19.83      8.30 o 
 -18   6  11      156.64      158.13     21.70 o 
 -16   6  11       51.89       59.94     18.87 o 
 -14   6  11        1.49       13.27     29.77 o 
 -12   6  11       14.75        5.90      5.85 o 
 -10   6  11       86.99       90.58     18.18 o 
  -8   6  11       27.70       22.30     10.94 o 
  -6   6  11      183.01      160.07     16.00 o 
  -4   6  11      816.09      830.64     62.52 o 
  -2   6  11      545.40      482.93     48.71 o 
   0   6  11       45.44       38.78     17.44 o 
   2   6  11      564.96      478.71     49.21 o 
   4   6  11       16.12       18.71     14.12 o 
   6   6  11      405.81      346.98     43.42 o 
   8   6  11      355.02      388.42     46.57 o 
  10   6  11       42.28       10.96     13.41 o 
  12   6  11      130.04      115.96     21.82 o 
  14   6  11       14.59      -13.04     14.22 o 
 -27   7  11       11.55       24.70     14.91 o 
 -25   7  11     1154.14     1232.27     84.22 o 
 -23   7  11       62.75       81.66     17.47 o 
 -21   7  11      240.41      253.98     28.58 o 
 -19   7  11      216.87      242.16     27.37 o 
 -17   7  11       71.95      100.69     25.51 o 
 -15   7  11        0.62       -1.32     14.32 o 
 -13   7  11       88.06       53.55     25.18 o 
 -11   7  11        0.24      -13.52     13.52 o 
  -9   7  11      184.80      132.04     27.83 o 
  -7   7  11      806.18      702.68     61.11 o 
  -5   7  11      184.46      237.02     35.57 o 
  -3   7  11      159.85      157.56     30.91 o 
  -1   7  11       74.38       41.43     17.20 o 
   1   7  11      393.28      389.54     46.43 o 
   3   7  11     1299.52     1175.71     81.50 o 
   5   7  11      540.46      564.83     56.84 o 
   7   7  11      158.76      153.72     31.00 o 
   9   7  11      320.08      306.16     47.48 o 
 -20   8  11        6.00       12.13     18.38 o 
 -18   8  11       97.20      113.57     27.07 o 
 -16   8  11        4.42        1.83     12.67 o 
 -14   8  11       43.71       33.44     17.71 o 
 -12   8  11       55.32       42.71     17.55 o 
 -10   8  11     2825.20     2976.89    134.62 o 
  -8   8  11       32.51       25.91     13.93 o 
  -6   8  11      600.46      575.53     86.97 o 
  -4   8  11      248.01      275.12     76.54 o 
  -2   8  11      870.22      920.75     94.14 o 
   0   8  11      388.64      428.87     50.93 o 
   2   8  11        5.28        2.26     13.40 o 
   4   8  11      307.72      333.06     51.73 o 
 -38   0  12      102.45      157.41     51.22 o 
 -36   0  12      944.51      975.89    120.54 o 
 -34   0  12     1496.77     1756.59    159.29 o 
 -32   0  12      741.02      828.92    106.59 o 
 -30   0  12     9822.77     9954.22    380.58 o 
 -28   0  12      536.57      585.67     82.43 o 
 -26   0  12      553.03      562.20     80.71 o 
 -24   0  12       21.34        6.68     23.22 o 
 -22   0  12     2698.58     2599.50    163.39 o 
 -20   0  12     6041.25     6178.21    254.05 o 
 -18   0  12     4084.08     3852.92    188.74 o 
 -16   0  12      312.97      333.92     54.76 o 
 -14   0  12      957.81     1136.51     92.32 o 
 -12   0  12     1660.15     1663.21    108.63 o 
 -10   0  12       36.49       27.49     12.83 o 
  -8   0  12      941.75     1024.66     53.86 o 
  -6   0  12     1418.36     1350.27     89.82 o 
  -4   0  12     2462.00     2160.76    114.23 o 
  -2   0  12       32.66       26.07      9.63 o 
   0   0  12      659.43      822.39     70.68 o 
   2   0  12    16154.31    15811.89    392.34 o 
   4   0  12     2950.86     2833.26    138.22 o 
   6   0  12     6794.58     6496.68    227.74 o 
   8   0  12     1255.83      956.93     82.56 o 
  10   0  12     2025.07     1882.14     86.54 o 
  12   0  12      253.26      293.83     35.22 o 
  14   0  12      149.35       88.33     20.05 o 
  16   0  12      632.66      584.14     52.72 o 
  18   0  12      466.56      496.99     69.88 o 
  20   0  12      219.55      365.88     43.72 o 
 -37   1  12       34.30       50.98     20.01 o 
 -35   1  12      779.40      855.39    100.06 o 
 -33   1  12       97.92       89.04     20.91 o 
 -31   1  12      254.74      213.52     37.71 o 
 -29   1  12      320.85      342.10     40.81 o 
 -27   1  12      405.34      395.06     47.68 o 
 -25   1  12     1838.42     1797.96     99.27 o 
 -23   1  12     1061.88     1069.69     73.84 o 
 -21   1  12     2974.71     2991.82    215.71 o 
 -19   1  12     1565.81     1624.64     86.51 o 
 -17   1  12     1750.50     1812.72     88.05 o 
 -15   1  12       34.42       44.31     14.99 o 
 -13   1  12      152.29      128.82     16.63 o 
 -11   1  12       59.93       77.08     39.18 o 
  -9   1  12       10.68       21.62      9.32 o 
  -7   1  12     1319.73     1335.81     61.39 o 
  -5   1  12       44.01       38.51      8.44 o 
  -3   1  12     1812.81     1804.80     73.96 o 
  -1   1  12      538.46      498.80     38.46 o 
   1   1  12     3541.06     3487.96    289.05 o 
   3   1  12       32.66       40.84     24.33 o 
   5   1  12      736.73      648.58    119.58 o 
   7   1  12     1723.98     1640.34     75.69 o 
   9   1  12        1.63        3.76      6.80 o 
  11   1  12      512.60      580.04     33.81 o 
  13   1  12      713.78      695.76     38.21 o 
  15   1  12      138.54       86.15     13.65 o 
  17   1  12      101.59      109.32     14.79 o 
  19   1  12       40.43       42.16     12.78 o 
  21   1  12        0.15       -8.53     12.06 o 
 -38   2  12        0.05      -12.45     15.65 o 
 -36   2  12      489.68      517.77     62.65 o 
 -34   2  12      576.65      609.94     53.62 o 
 -32   2  12      392.90      385.97     51.75 o 
 -30   2  12      500.85      517.72     37.25 o 
 -28   2  12      492.45      515.81     56.60 o 
 -26   2  12        3.31        2.25     14.54 o 
 -24   2  12        5.16       -2.38     16.53 o 
 -22   2  12     2926.97     2977.68    123.41 o 
 -20   2  12     1972.37     2024.82     98.20 o 
 -18   2  12     2460.06     2415.37    145.80 o 
 -16   2  12       48.92       78.94     20.80 o 
 -14   2  12      223.06      277.08     24.87 o 
 -12   2  12     1786.45     1709.85     89.79 o 
 -10   2  12       39.90       71.46     25.49 o 
  -8   2  12       81.86       94.47     28.62 o 
  -6   2  12      340.73      335.03     23.82 o 
  -4   2  12      262.96      243.40     30.61 o 
  -2   2  12     4150.54     3691.01    110.15 o 
   0   2  12     2058.79     2054.16    154.31 o 
   2   2  12     2070.93     2037.46     82.03 o 
   4   2  12      358.08      330.48     25.77 o 
   6   2  12        2.97        2.87     12.93 o 
   8   2  12       47.73       33.44     10.14 o 
  10   2  12      225.24      213.86     25.93 o 
  12   2  12        0.27       -6.90      6.90 o 
  14   2  12       17.27        8.04      5.54 o 
  16   2  12      659.26      725.50     36.98 o 
  18   2  12        4.42        1.30      7.86 o 
  20   2  12       52.81       48.75     11.51 o 
 -37   3  12       13.99       38.43     20.86 o 
 -35   3  12      492.86      562.95     52.41 o 
 -33   3  12       48.95       26.03     28.78 o 
 -31   3  12       54.52       17.25     15.42 o 
 -29   3  12        9.27       10.16     12.26 o 
 -27   3  12      338.78      351.54     32.21 o 
 -25   3  12      723.70      652.37     44.07 o 
 -23   3  12        8.87       15.10      9.77 o 
 -21   3  12      207.00      232.93     46.88 o 
 -19   3  12      161.34      105.97     23.21 o 
 -17   3  12      515.46      419.53     42.21 o 
 -15   3  12     1978.67     1988.58     82.64 o 
 -13   3  12       84.31       66.27     31.63 o 
 -11   3  12       62.64       65.83     14.21 o 
  -9   3  12      242.05      205.48     42.24 o 
  -7   3  12     3244.69     3142.70     87.81 o 
  -5   3  12      476.93      463.71     66.98 o 
  -3   3  12       87.13       88.54     26.69 o 
  -1   3  12       29.94       18.10     22.56 o 
   1   3  12     5389.09     4926.31    131.72 o 
   3   3  12       11.89       35.95     10.65 o 
   5   3  12       96.40       70.34     17.21 o 
   7   3  12     1509.80     1369.73     58.04 o 
   9   3  12      386.54      373.16     27.34 o 
  11   3  12      966.55     1033.98     46.86 o 
  13   3  12      394.04      484.56     33.04 o 
  15   3  12       20.62       32.27     10.98 o 
  17   3  12       48.35       38.12     10.29 o 
  19   3  12       70.89      103.94     16.73 o 
 -34   4  12       17.34       -0.94     14.02 o 
 -32   4  12       34.47       45.52     30.49 o 
 -30   4  12      187.63      116.79     29.20 o 
 -28   4  12      176.36      198.34     24.83 o 
 -26   4  12      773.11      776.67     57.03 o 
 -24   4  12        8.08        8.54      9.96 o 
 -22   4  12      288.84      261.75     28.98 o 
 -20   4  12       62.34      201.65     25.88 o 
 -18   4  12       14.33       14.47     11.96 o 
 -16   4  12      384.33      339.35     28.36 o 
 -14   4  12      849.01      943.35     45.76 o 
 -12   4  12       84.16       67.75     12.63 o 
 -10   4  12     1109.56     1107.69     46.04 o 
  -8   4  12      607.58      541.66     27.31 o 
  -6   4  12      778.54      696.78     31.71 o 
  -4   4  12      393.51      415.88     24.01 o 
  -2   4  12      768.45      808.24     45.80 o 
   0   4  12        6.31        7.75      5.60 o 
   2   4  12      267.52      228.19     17.75 o 
   4   4  12      285.74      310.71     38.52 o 
   6   4  12        0.95       12.74     27.59 o 
   8   4  12       32.32       12.46     30.80 o 
  10   4  12      144.74      187.07     19.55 o 
  12   4  12      230.48      215.79     21.72 o 
  14   4  12      105.10      109.69     20.83 o 
  16   4  12        9.51       -6.09      9.92 o 
 -33   5  12        0.00      -11.65     18.08 o 
 -31   5  12      221.07      142.68     32.87 o 
 -29   5  12      198.01      265.30     42.49 o 
 -27   5  12        4.91       10.34      8.10 o 
 -25   5  12      195.26      190.55     24.86 o 
 -23   5  12      656.47      624.08     45.15 o 
 -21   5  12      497.41      493.37     39.45 o 
 -19   5  12       88.99      106.05     19.44 o 
 -17   5  12      501.31      541.69     42.13 o 
 -15   5  12     1688.45     1658.34     54.61 o 
 -13   5  12       36.81       27.68     11.60 o 
 -11   5  12       92.90       95.21     14.17 o 
  -9   5  12      138.55      123.45     12.23 o 
  -7   5  12      107.36      113.23     12.19 o 
  -5   5  12       73.38       68.34     11.88 o 
  -3   5  12     1091.58     1098.77     44.38 o 
  -1   5  12      396.97      365.75     25.93 o 
   1   5  12        2.46        2.49     21.50 o 
   3   5  12      295.05      261.74     37.24 o 
   5   5  12      505.88      552.19     52.54 o 
   7   5  12       23.61       34.51     16.43 o 
   9   5  12      234.73      312.27     67.59 o 
  11   5  12       23.85       42.35     14.14 o 
  13   5  12        2.77       -2.73      9.84 o 
  15   5  12       19.20       15.63      9.28 o 
 -30   6  12      326.01      341.52     50.57 o 
 -28   6  12     1175.97     1296.92     91.32 o 
 -26   6  12      324.49      288.07     32.15 o 
 -24   6  12       24.52       19.97      9.54 o 
 -22   6  12        9.66       -4.10      8.95 o 
 -20   6  12       57.64       80.42     23.16 o 
 -18   6  12       66.50      144.86     21.47 o 
 -16   6  12       10.19       10.56      8.72 o 
 -14   6  12       36.26       70.48     18.71 o 
 -12   6  12      173.92      188.82     30.94 o 
 -10   6  12     1159.20     1084.50     51.29 o 
  -8   6  12       15.26       15.11     12.02 o 
  -6   6  12     2121.03     1949.79     99.83 o 
  -4   6  12       13.66       17.81     12.56 o 
  -2   6  12     1534.65     1381.72     85.05 o 
   0   6  12      192.45      176.74     48.91 o 
   2   6  12      208.68      172.06     31.49 o 
   4   6  12       10.45       -3.67      9.93 o 
   6   6  12      212.67      217.07     35.75 o 
   8   6  12      116.41      150.01     30.62 o 
  10   6  12       76.76       60.93     20.06 o 
  12   6  12      645.76      683.77     65.66 o 
 -25   7  12      319.71      359.50    117.02 o 
 -23   7  12      404.69      374.33     47.40 o 
 -21   7  12       74.43      119.08     27.70 o 
 -19   7  12        8.12       10.20     13.47 o 
 -17   7  12        5.87       16.02     11.96 o 
 -15   7  12      649.82      602.99     60.70 o 
 -13   7  12      163.51      123.83     27.46 o 
 -11   7  12      173.58      166.85     31.22 o 
  -9   7  12      170.29      207.59     34.85 o 
  -7   7  12      141.23      149.23     29.04 o 
  -5   7  12      262.19      222.23     35.46 o 
  -3   7  12        9.49       10.71     13.50 o 
  -1   7  12       68.49       55.75     20.24 o 
   1   7  12       14.90        7.47     11.32 o 
   3   7  12        5.47       -2.30     12.05 o 
   5   7  12       29.49       55.31     19.06 o 
   7   7  12        4.39       15.63     34.34 o 
 -18   8  12      595.85      520.21     58.92 o 
 -16   8  12       41.50       36.24     18.35 o 
 -14   8  12       10.76       25.72     15.78 o 
 -12   8  12       35.74       -2.51     15.59 o 
 -10   8  12       11.01       28.23     17.49 o 
  -8   8  12      418.67      421.71     51.21 o 
  -6   8  12      281.22      322.16     45.08 o 
  -4   8  12      315.80      285.33     42.16 o 
  -2   8  12       20.96       -0.86     23.32 o 
   0   8  12      173.78      230.83     39.51 o 
 -37   1  13       52.26       31.29     20.11 o 
 -35   1  13        1.93        8.78     19.12 o 
 -33   1  13      127.48       68.81     36.59 o 
 -31   1  13       98.10       56.42     23.70 o 
 -29   1  13       27.66        1.07     19.27 o 
 -27   1  13     1471.61     1362.45     90.57 o 
 -25   1  13     4219.94     4372.60    161.88 o 
 -23   1  13     6219.38     6051.02    188.54 o 
 -21   1  13     1231.04     1297.43     81.67 o 
 -19   1  13     1326.52     1274.02     78.24 o 
 -17   1  13     1615.14     1617.61     85.03 o 
 -15   1  13      603.65      640.82     51.32 o 
 -13   1  13      413.77      342.96     37.10 o 
 -11   1  13      411.82      417.46     38.88 o 
  -9   1  13     4786.94     4555.74    131.60 o 
  -7   1  13     1815.47     1643.98     74.43 o 
  -5   1  13     1536.61     1418.85     67.78 o 
  -3   1  13     6662.04     6752.74    161.82 o 
  -1   1  13     7995.41     8040.24    179.95 o 
   1   1  13     3796.62     3654.74    114.04 o 
   3   1  13     3025.69     2997.97    103.81 o 
   5   1  13     2852.97     2514.97     96.72 o 
   7   1  13      433.21      345.66     35.46 o 
   9   1  13      347.00      283.38     33.10 o 
  11   1  13      184.82      174.99     28.84 o 
  13   1  13       18.06       20.38     14.04 o 
  15   1  13       61.41      104.97     16.66 o 
  17   1  13        0.07       -0.05      6.74 o 
  19   1  13      370.03      538.75     34.29 o 
 -36   2  13       39.81       49.47     21.26 o 
 -34   2  13       73.00       88.64     25.93 o 
 -32   2  13      859.00      803.38     74.96 o 
 -30   2  13        4.77       -9.19     14.87 o 
 -28   2  13      122.12      112.79     28.42 o 
 -26   2  13       31.66       31.16     29.35 o 
 -24   2  13      887.05      925.74     71.52 o 
 -22   2  13       94.11      104.64     25.65 o 
 -20   2  13       30.50       47.17     18.51 o 
 -18   2  13       74.65      100.36     23.07 o 
 -16   2  13      358.47      306.79     37.86 o 
 -14   2  13      303.31      351.97     50.61 o 
 -12   2  13        1.74       -4.58      5.72 o 
 -10   2  13       27.38       12.62      5.97 o 
  -8   2  13     1472.54     1417.73    135.07 o 
  -6   2  13      548.35      500.78     39.86 o 
  -4   2  13     3445.62     3455.69    142.38 o 
  -2   2  13       16.83        3.39     15.37 o 
   0   2  13        7.86        6.37     10.79 o 
   2   2  13      350.93      385.73     35.25 o 
   4   2  13      242.15      199.72     36.01 o 
   6   2  13       24.49        4.08     16.54 o 
   8   2  13       15.08       15.05      8.28 o 
  10   2  13      136.56       93.28     16.55 o 
  12   2  13      800.64      917.97     46.61 o 
  14   2  13       34.65       73.60     13.71 o 
  16   2  13      109.70       98.44     16.69 o 
  18   2  13       94.07      129.20     16.92 o 
 -35   3  13      743.44      894.86     82.33 o 
 -33   3  13       62.92       28.58     13.60 o 
 -31   3  13      123.09      109.81     35.51 o 
 -29   3  13      180.64      171.76     23.91 o 
 -27   3  13       88.71       86.75     17.62 o 
 -25   3  13      213.44      193.84     34.00 o 
 -23   3  13      540.75      512.54     52.04 o 
 -21   3  13      236.80      270.65     36.86 o 
 -19   3  13      406.90      358.20     71.45 o 
 -17   3  13        3.63       -4.70     11.50 o 
 -15   3  13        0.00       -0.82     14.58 o 
 -13   3  13       95.84       77.01     40.43 o 
 -11   3  13      187.79      191.82     24.85 o 
  -9   3  13      956.42     1072.43     74.21 o 
  -7   3  13      753.67      764.53     37.70 o 
  -5   3  13        0.10      -20.96     30.84 o 
  -3   3  13     2718.40     2687.68     95.81 o 
  -1   3  13     1206.07     1221.46     63.47 o 
   1   3  13      717.79      697.29     48.40 o 
   3   3  13      232.22      161.67     37.19 o 
   5   3  13       47.57       43.06     10.23 o 
   7   3  13       99.14      118.15     17.92 o 
   9   3  13      106.84      114.28     17.47 o 
  11   3  13      445.25      463.41     32.30 o 
  13   3  13      174.18      184.05     20.78 o 
  15   3  13      405.48      545.85     37.33 o 
  17   3  13       83.42      132.08     23.23 o 
 -34   4  13      219.35      256.70     49.76 o 
 -32   4  13      332.98      337.20     49.61 o 
 -30   4  13      493.51      461.45     56.84 o 
 -28   4  13     1039.18     1128.10     61.96 o 
 -26   4  13      175.74      180.53     24.81 o 
 -24   4  13      581.37      587.38     43.75 o 
 -22   4  13      216.98      212.14     26.90 o 
 -20   4  13        0.62        2.04      8.55 o 
 -18   4  13     1657.86     1666.96     69.98 o 
 -16   4  13       53.59       48.47     11.12 o 
 -14   4  13      177.79      197.19     21.67 o 
 -12   4  13      424.10      429.48     30.97 o 
 -10   4  13      815.09      800.65     41.61 o 
  -8   4  13     1650.89     1616.68     60.88 o 
  -6   4  13     1211.42     1169.19     51.18 o 
  -4   4  13     3025.23     2632.04     76.66 o 
  -2   4  13      990.44      947.40     46.13 o 
   0   4  13      292.18      299.83     37.50 o 
   2   4  13       46.09       26.51     10.97 o 
   4   4  13       13.54       25.75     18.19 o 
   6   4  13      248.26      231.85     39.29 o 
   8   4  13      207.05      202.95     23.18 o 
  10   4  13      226.17      251.07     38.13 o 
  12   4  13       58.04       67.70     17.85 o 
  14   4  13        2.47       -7.94     10.27 o 
 -31   5  13       95.68      143.36     33.71 o 
 -29   5  13      142.42      155.85     34.35 o 
 -27   5  13       68.33       96.54     18.45 o 
 -25   5  13       49.79       67.93     17.03 o 
 -23   5  13      130.28      139.02     22.62 o 
 -21   5  13       55.53       28.13     11.32 o 
 -19   5  13      386.70      408.82     36.38 o 
 -17   5  13      107.52       92.63     17.20 o 
 -15   5  13     4465.20     4152.11    116.06 o 
 -13   5  13      291.51      305.61     41.57 o 
 -11   5  13      478.47      441.85     46.00 o 
  -9   5  13      363.75      353.05     28.51 o 
  -7   5  13      455.46      374.62     28.48 o 
  -5   5  13      237.56      227.29     21.87 o 
  -3   5  13     1702.84     1560.55     89.09 o 
  -1   5  13      178.11      184.33     30.94 o 
   1   5  13      160.32      155.49     35.46 o 
   3   5  13      195.95      132.01     26.65 o 
   5   5  13       37.80       26.44     35.15 o 
   7   5  13       64.08       39.82     18.55 o 
   9   5  13       33.88       51.77     22.79 o 
  11   5  13       41.22      107.85     58.69 o 
  13   5  13       21.59        5.21      9.47 o 
 -28   6  13        0.31       18.05     15.48 o 
 -26   6  13      566.68      690.78     50.24 o 
 -24   6  13       69.94       76.40     17.57 o 
 -22   6  13      148.11      167.49     24.64 o 
 -20   6  13        2.60       14.16     10.24 o 
 -18   6  13      665.69      690.16     47.27 o 
 -16   6  13       66.36       86.88     17.15 o 
 -14   6  13        0.42        2.33     13.29 o 
 -12   6  13      139.17       85.32     28.58 o 
 -10   6  13       99.07       99.17     24.19 o 
  -8   6  13       18.20       12.59     16.71 o 
  -6   6  13      158.26      104.99     23.54 o 
  -4   6  13       79.70       68.16     20.57 o 
  -2   6  13      346.18      325.14     41.82 o 
   0   6  13      167.01      200.40     34.10 o 
   2   6  13      347.03      340.88     61.23 o 
   4   6  13      219.89      262.92     39.55 o 
   6   6  13      548.35      592.58     60.44 o 
   8   6  13      874.51     1030.32     81.20 o 
  10   6  13       11.67       63.68     23.47 o 
 -23   7  13      551.73      561.20     59.90 o 
 -21   7  13      105.90      165.43     32.47 o 
 -19   7  13       75.69      106.52     27.16 o 
 -17   7  13       46.61       43.31     16.47 o 
 -15   7  13      521.47      431.04     50.92 o 
 -13   7  13       96.61       79.77     41.97 o 
 -11   7  13      145.33       83.38     23.84 o 
  -9   7  13      209.31      178.74     32.95 o 
  -7   7  13       84.98       89.64     24.25 o 
  -5   7  13       10.11       -9.06     12.64 o 
  -3   7  13      292.47      333.34     44.97 o 
  -1   7  13       53.86       30.84     14.34 o 
   1   7  13       66.81       86.17     24.00 o 
   3   7  13        9.81       -4.53     13.68 o 
   5   7  13      295.78      386.47     49.75 o 
 -14   8  13       41.66       34.08     61.73 o 
 -12   8  13       44.84       30.95     19.15 o 
 -10   8  13      318.18      469.69     55.14 o 
  -8   8  13      651.15      684.28     66.83 o 
  -6   8  13       34.84       48.84     21.67 o 
  -4   8  13      150.60      153.61     32.81 o 
 -38   0  14       63.14      195.36     58.09 o 
 -36   0  14       57.76       27.58     30.55 o 
 -34   0  14      114.18      114.64     29.44 o 
 -32   0  14      136.76      110.20     41.16 o 
 -30   0  14     1636.38     1585.68    146.44 o 
 -28   0  14     8579.80     8575.90    351.34 o 
 -26   0  14      287.38      444.30     77.39 o 
 -24   0  14     7626.59     7565.17    314.17 o 
 -22   0  14      312.49      233.29     52.41 o 
 -20   0  14      325.70      323.08     60.45 o 
 -18   0  14      602.39      712.14     82.09 o 
 -16   0  14       52.17       49.36     27.72 o 
 -14   0  14       44.52      143.24     35.98 o 
 -12   0  14     2528.81     2241.05    134.87 o 
 -10   0  14       54.16      100.07     29.56 o 
  -8   0  14     3775.45     3612.10    168.27 o 
  -6   0  14     5730.88     5711.19    215.18 o 
  -4   0  14     5447.72     5296.35    205.78 o 
  -2   0  14      734.44      773.68     73.15 o 
   0   0  14     3142.70     3162.87    155.17 o 
   2   0  14      412.78      409.46     54.92 o 
   4   0  14      275.77      273.48     45.47 o 
   6   0  14      622.23      730.75     75.46 o 
   8   0  14      226.03      183.42     38.98 o 
  10   0  14      121.35      130.65     36.10 o 
  12   0  14      346.56      375.68     60.43 o 
  14   0  14     2422.26     2544.67    164.04 o 
  16   0  14      174.28      151.99     42.32 o 
 -37   1  14       10.20       62.57     65.84 o 
 -35   1  14       76.87       61.86     18.84 o 
 -33   1  14       21.62       13.60     31.37 o 
 -31   1  14      678.42      693.36     69.21 o 
 -29   1  14      765.91      746.46     69.77 o 
 -27   1  14     1800.25     1752.23    104.83 o 
 -25   1  14        5.67       34.95     24.93 o 
 -23   1  14     1082.89      994.83     95.84 o 
 -21   1  14       16.95       91.33     28.05 o 
 -19   1  14      189.61      130.58     26.82 o 
 -17   1  14      189.03      210.82     33.37 o 
 -15   1  14      279.00      277.59     35.80 o 
 -13   1  14       57.82       27.31     27.76 o 
 -11   1  14      194.34      198.79     28.66 o 
  -9   1  14     1564.34     1576.80     77.20 o 
  -7   1  14      671.04      667.07     48.93 o 
  -5   1  14     1102.09     1109.97     62.54 o 
  -3   1  14      246.66      258.24     30.13 o 
  -1   1  14     3347.30     3260.51    110.24 o 
   1   1  14      496.31      434.96     76.47 o 
   3   1  14      670.97      643.32     48.27 o 
   5   1  14        0.17       -2.74      8.34 o 
   7   1  14      159.07      122.03     21.32 o 
   9   1  14      560.21      490.86     45.88 o 
  11   1  14        4.53        6.15     22.31 o 
  13   1  14       68.45       57.55     19.01 o 
  15   1  14       30.63       26.34     10.89 o 
 -36   2  14      741.52      768.33     76.62 o 
 -34   2  14      406.79      353.55     74.55 o 
 -32   2  14       12.08        9.67     37.49 o 
 -30   2  14      198.70      217.60     40.51 o 
 -28   2  14     1099.30     1188.01     87.31 o 
 -26   2  14       69.55       50.50     45.98 o 
 -24   2  14      678.27      592.21     58.47 o 
 -22   2  14       54.43       45.58     35.74 o 
 -20   2  14      153.76      159.44     29.62 o 
 -18   2  14      417.35      426.72     45.65 o 
 -16   2  14        0.55        1.39     14.45 o 
 -14   2  14      682.03      675.99     53.16 o 
 -12   2  14      362.34      397.52     40.60 o 
 -10   2  14     1595.22     1570.07    124.26 o 
  -8   2  14      211.72      163.84     25.05 o 
  -6   2  14       41.88       70.91     19.26 o 
  -4   2  14     6681.64     6506.04    163.98 o 
  -2   2  14      488.07      492.02     81.78 o 
   0   2  14     3621.42     3773.75    119.89 o 
   2   2  14      175.31      199.92     28.58 o 
   4   2  14       67.56       45.34     13.80 o 
   6   2  14       40.16       40.13     13.36 o 
   8   2  14        0.32       12.97     11.99 o 
  10   2  14      231.91      312.79     49.33 o 
  12   2  14      431.19      458.70     38.89 o 
  14   2  14      178.02      163.26     21.20 o 
  16   2  14       70.93      144.54     20.14 o 
 -35   3  14       87.25       95.06     26.82 o 
 -33   3  14      285.63      419.74     56.60 o 
 -31   3  14        0.63       11.49     14.97 o 
 -29   3  14      336.44      394.42     36.55 o 
 -27   3  14      344.58      272.90     30.31 o 
 -25   3  14        5.05      -12.59     15.71 o 
 -23   3  14      399.12      343.29     68.90 o 
 -21   3  14        3.66       20.14     19.17 o 
 -19   3  14       34.02       17.22     12.30 o 
 -17   3  14      375.66      383.36     42.44 o 
 -15   3  14     1554.01     1402.62     78.72 o 
 -13   3  14      143.02      119.42     24.28 o 
 -11   3  14      562.15      666.50     38.54 o 
  -9   3  14      253.02      215.68     75.30 o 
  -7   3  14     1083.42      886.80     87.05 o 
  -5   3  14     1843.35     1831.65     80.61 o 
  -3   3  14       25.67        7.81     17.33 o 
  -1   3  14     1347.24     1352.17     68.45 o 
   1   3  14       10.02       15.39      9.89 o 
   3   3  14      684.32      602.52     45.76 o 
   5   3  14        6.60       21.77      9.49 o 
   7   3  14       32.48       32.56     11.45 o 
   9   3  14      443.60      451.08     36.22 o 
  11   3  14      170.41      233.21     26.90 o 
  13   3  14      182.45      193.86     25.22 o 
  15   3  14       90.58       88.97     21.47 o 
 -34   4  14      234.80      245.02     43.68 o 
 -32   4  14       26.18       75.33     26.50 o 
 -30   4  14       46.76       65.49     30.24 o 
 -28   4  14      172.35      247.49     29.63 o 
 -26   4  14      314.91      366.48     40.70 o 
 -24   4  14       25.70        9.13      9.64 o 
 -22   4  14      288.21      302.93     32.48 o 
 -20   4  14       20.51        5.46     13.48 o 
 -18   4  14      583.40      629.76     55.31 o 
 -16   4  14       47.16       40.12     12.00 o 
 -14   4  14     1662.38     1469.42     65.56 o 
 -12   4  14       13.02       13.58      7.98 o 
 -10   4  14      981.91      846.89     44.55 o 
  -8   4  14     1216.71      992.38     68.25 o 
  -6   4  14      525.46      500.47     48.90 o 
  -4   4  14      467.96      390.67     44.22 o 
  -2   4  14      163.54      123.89     25.18 o 
   0   4  14       44.60       32.62     15.15 o 
   2   4  14       47.09       52.34     15.61 o 
   4   4  14       13.92       23.91     23.24 o 
   6   4  14      214.60      210.17     35.29 o 
   8   4  14      259.93      283.71     40.54 o 
  10   4  14       58.29       29.74     14.74 o 
  12   4  14       88.42      139.46     30.36 o 
 -31   5  14      327.34      415.60     55.63 o 
 -29   5  14        0.45        2.27     19.17 o 
 -27   5  14      320.11      425.95     40.06 o 
 -25   5  14       26.59       59.06     16.98 o 
 -23   5  14       34.88       28.38     11.41 o 
 -21   5  14        6.58      -14.56     19.70 o 
 -19   5  14      115.75      126.88     22.12 o 
 -17   5  14       43.09       39.49     13.66 o 
 -15   5  14       26.00        9.02     11.17 o 
 -13   5  14       92.68       66.70     23.83 o 
 -11   5  14        1.31        9.10      7.12 o 
  -9   5  14       32.51        9.46     16.71 o 
  -7   5  14      229.19      209.56     22.39 o 
  -5   5  14       37.17       16.19     11.99 o 
  -3   5  14      162.91      724.03    527.17 o 
  -1   5  14       72.49       49.37     15.76 o 
   1   5  14      288.69      285.82     40.24 o 
   3   5  14      401.63      350.07     44.56 o 
   5   5  14        5.85       -3.90     12.66 o 
   7   5  14       62.47       12.65     35.14 o 
   9   5  14       18.74       12.13     15.90 o 
 -28   6  14      531.44      446.52     77.95 o 
 -26   6  14      224.09      323.36     38.84 o 
 -24   6  14       49.16      117.93     25.56 o 
 -22   6  14       10.55       22.10     12.44 o 
 -20   6  14      665.14      687.08     49.38 o 
 -18   6  14      100.24      102.09     19.45 o 
 -16   6  14       56.39       50.52     14.18 o 
 -14   6  14       63.98      125.76     27.94 o 
 -12   6  14       27.64       25.53     14.50 o 
 -10   6  14        3.90       14.30     13.23 o 
  -8   6  14       44.15       95.17     24.88 o 
  -6   6  14        4.47       -9.69     22.57 o 
  -4   6  14       53.40       32.15     25.37 o 
  -2   6  14       22.86       42.98     18.87 o 
   0   6  14      375.19      374.10     58.95 o 
   2   6  14      410.69      402.07     50.43 o 
   4   6  14       47.87       43.95     17.70 o 
   6   6  14      128.29      154.46     31.13 o 
 -21   7  14       50.67       33.51     19.32 o 
 -19   7  14      240.36      206.08     41.95 o 
 -17   7  14      203.87      183.38     35.37 o 
 -15   7  14       28.90       -6.28     23.04 o 
 -13   7  14       33.55       51.20     20.55 o 
 -11   7  14       11.00        7.97     12.79 o 
  -9   7  14      319.74      340.88     46.04 o 
  -7   7  14       48.08       96.80     25.55 o 
  -5   7  14        5.97       22.42     25.15 o 
  -3   7  14       49.95       45.62     15.26 o 
  -1   7  14      159.64      171.15     33.69 o 
   1   7  14       47.97       60.43     26.65 o 
 -35   1  15       16.26        5.70     15.59 o 
 -33   1  15       91.52      144.63     34.39 o 
 -31   1  15       32.68       16.49     15.65 o 
 -29   1  15       35.86       19.86     20.27 o 
 -27   1  15      173.81      196.58     38.75 o 
 -25   1  15      589.76      643.29     63.94 o 
 -23   1  15      664.91      709.99     64.34 o 
 -21   1  15       15.08        7.79     15.73 o 
 -19   1  15      389.18      357.77     43.19 o 
 -17   1  15      194.70      161.87     29.53 o 
 -15   1  15      653.71      676.22     55.22 o 
 -13   1  15     2518.02     2459.89    105.00 o 
 -11   1  15     1355.47     1312.88     73.83 o 
  -9   1  15     3399.34     3117.10    114.83 o 
  -7   1  15     2998.16     2975.81    110.93 o 
  -5   1  15      951.49      856.77     57.38 o 
  -3   1  15     1951.88     1926.56     86.79 o 
  -1   1  15     1528.00     1714.10    104.31 o 
   1   1  15      115.75      144.41     23.84 o 
   3   1  15       22.47        6.63      8.41 o 
   5   1  15       23.45       36.94     16.31 o 
   7   1  15        7.72        4.43      8.98 o 
   9   1  15      850.04      992.67     67.60 o 
  11   1  15      616.58      591.28     53.78 o 
  13   1  15       21.97        9.52     11.20 o 
 -36   2  15      231.60      261.22     47.08 o 
 -34   2  15      916.94      920.18     84.66 o 
 -32   2  15        3.08       -7.40     14.97 o 
 -30   2  15       57.93       25.30     20.38 o 
 -28   2  15     1068.81      978.70    123.07 o 
 -26   2  15      169.92      156.70     35.71 o 
 -24   2  15     3618.64     3398.39    146.73 o 
 -22   2  15       77.64       73.44     23.05 o 
 -20   2  15      114.02      114.48     25.64 o 
 -18   2  15       94.84      100.87     26.81 o 
 -16   2  15      256.88      217.13     33.72 o 
 -14   2  15     2535.68     2228.18    101.58 o 
 -12   2  15     7210.69     6821.88    185.41 o 
 -10   2  15       14.77        8.62     11.29 o 
  -8   2  15     1099.51      876.84     58.56 o 
  -6   2  15     2692.72     2744.82    105.33 o 
  -4   2  15       60.42       17.46     13.18 o 
  -2   2  15     1603.35     1613.96     79.21 o 
   0   2  15        0.03        8.82      9.28 o 
   2   2  15       31.19       41.83     13.57 o 
   4   2  15      349.63      386.93     39.12 o 
   6   2  15      277.68      308.12     36.03 o 
   8   2  15      349.05      309.60     36.96 o 
  10   2  15       66.54       55.84     16.63 o 
  12   2  15       67.88       85.31     18.09 o 
 -33   3  15       49.79       72.70     28.56 o 
 -31   3  15     2445.38     2666.35    142.03 o 
 -29   3  15      844.84      951.76     58.79 o 
 -27   3  15     2925.11     3198.61     96.58 o 
 -25   3  15     2221.76     2256.64    119.09 o 
 -23   3  15      145.64      115.83     26.31 o 
 -21   3  15      610.23      545.31     61.24 o 
 -19   3  15        9.16       10.80     17.56 o 
 -17   3  15       38.79       19.62     14.39 o 
 -15   3  15     2329.62     2585.86    111.79 o 
 -13   3  15       12.45       18.93     13.72 o 
 -11   3  15      104.83      101.76     21.82 o 
  -9   3  15     1553.73     1390.75     75.81 o 
  -7   3  15       27.32       20.78      9.42 o 
  -5   3  15     1937.98     1918.39     86.75 o 
  -3   3  15        5.92       56.30     20.63 o 
  -1   3  15     3852.61     3755.99    149.04 o 
   1   3  15      214.06      274.56     32.14 o 
   3   3  15      465.09      464.16     41.66 o 
   5   3  15       10.80        7.79      9.22 o 
   7   3  15        0.19        9.20      9.11 o 
   9   3  15        6.72       20.72      9.71 o 
  11   3  15      197.49      244.95     38.71 o 
 -32   4  15       43.42       85.11     28.96 o 
 -30   4  15        4.49       53.75     26.55 o 
 -28   4  15        0.98        7.18     11.78 o 
 -26   4  15        2.16      -13.42     13.42 o 
 -24   4  15        1.15       14.22     17.24 o 
 -22   4  15      366.16      326.95     33.74 o 
 -20   4  15      861.24      830.62     52.60 o 
 -18   4  15      118.83      130.76     20.84 o 
 -16   4  15        1.01        3.02     11.20 o 
 -14   4  15      109.03       91.60     22.77 o 
 -12   4  15     1488.90     1345.40     64.09 o 
 -10   4  15      523.52      541.24     52.31 o 
  -8   4  15      459.36      322.21     45.69 o 
  -6   4  15        4.48       -6.18     11.65 o 
  -4   4  15      614.46      586.99     55.35 o 
  -2   4  15     1164.50     1131.97    129.03 o 
   0   4  15     1252.39     1177.91     80.19 o 
   2   4  15      101.12      107.68     26.02 o 
   4   4  15       72.08       72.89     35.67 o 
   6   4  15      116.49      118.66     26.65 o 
   8   4  15      447.86      546.71     95.17 o 
  10   4  15      250.12      210.06     41.89 o 
 -29   5  15       45.48       63.00     26.05 o 
 -27   5  15        2.71       27.03     13.48 o 
 -25   5  15       43.20       44.34     14.99 o 
 -23   5  15      138.34      150.14     24.08 o 
 -21   5  15       64.83       63.71     16.61 o 
 -19   5  15        1.61       -6.26     11.87 o 
 -17   5  15       68.36       59.18     21.00 o 
 -15   5  15       71.17       40.33     23.33 o 
 -13   5  15       33.89       38.42     17.19 o 
 -11   5  15      125.59       64.32     20.18 o 
  -9   5  15       53.82       78.82     24.65 o 
  -7   5  15      599.39      700.67     62.63 o 
  -5   5  15      223.16      327.47     76.12 o 
  -3   5  15       54.82       15.33     11.84 o 
  -1   5  15      876.13      807.12     68.90 o 
   1   5  15      518.93      573.04     58.25 o 
   3   5  15      185.50      178.04     33.25 o 
   5   5  15      217.81      222.36     37.85 o 
   7   5  15       64.74       65.50     22.61 o 
 -26   6  15        3.78       -5.39     10.40 o 
 -24   6  15       24.27       69.93     27.07 o 
 -22   6  15        0.00       -7.74     12.07 o 
 -20   6  15       31.83       -1.89     36.40 o 
 -18   6  15       97.22       82.71     40.60 o 
 -16   6  15       20.93        9.28     15.69 o 
 -14   6  15      106.71      149.75     31.25 o 
 -12   6  15       14.28      166.14    378.79 o 
 -10   6  15       83.10       53.05     26.19 o 
  -8   6  15        1.73        2.38     11.02 o 
  -6   6  15        0.02        2.01     14.31 o 
  -4   6  15       48.85       35.72     37.02 o 
  -2   6  15        0.20       -9.14     15.29 o 
   0   6  15      328.89      376.05     48.45 o 
   2   6  15      130.80      113.12     67.43 o 
 -19   7  15       10.80       13.08     26.69 o 
 -17   7  15        1.14      -16.57     16.57 o 
 -15   7  15       89.69      122.83     29.30 o 
 -13   7  15       91.76       45.35     18.61 o 
 -11   7  15       49.81       57.05     20.52 o 
  -9   7  15      136.46      186.92     34.82 o 
  -7   7  15      292.91      323.36     46.19 o 
  -5   7  15      392.56      423.54     53.51 o 
 -36   0  16       22.89       10.37     21.19 o 
 -34   0  16      312.19      281.34     68.26 o 
 -32   0  16       54.71      105.91     42.42 o 
 -30   0  16       14.92       42.04     35.12 o 
 -28   0  16      353.17      322.54     70.02 o 
 -26   0  16       66.82      102.27     36.86 o 
 -24   0  16      245.88      293.37     63.17 o 
 -22   0  16      414.77      338.94     65.39 o 
 -20   0  16      929.42      920.98    102.53 o 
 -18   0  16       69.52       56.31     27.31 o 
 -16   0  16      132.09      211.54     70.03 o 
 -14   0  16     6686.90     6405.40    261.59 o 
 -12   0  16     3488.31     3247.75    178.30 o 
 -10   0  16      279.52      220.33     44.35 o 
  -8   0  16      101.53      181.49     41.36 o 
  -6   0  16        6.40       -3.62     13.97 o 
  -4   0  16      586.41      608.41     71.40 o 
  -2   0  16      195.04       99.38     29.03 o 
   0   0  16      519.84      634.15     72.02 o 
   2   0  16     1134.44     1078.13     95.88 o 
   4   0  16       18.33       20.49     20.15 o 
   6   0  16      321.83      303.63     53.32 o 
   8   0  16      591.09      654.36     79.18 o 
  10   0  16       14.23       57.44     27.10 o 
  12   0  16      126.09      171.17     44.87 o 
 -35   1  16       84.95       74.43     28.12 o 
 -33   1  16      146.15      123.20     29.43 o 
 -31   1  16       55.63       35.23     17.94 o 
 -29   1  16      594.26      566.06     64.08 o 
 -27   1  16      375.63      418.35     53.76 o 
 -25   1  16      246.03      221.23     39.32 o 
 -23   1  16       77.87       74.61     25.97 o 
 -21   1  16       86.64       63.26     22.82 o 
 -19   1  16       27.35       18.69     21.42 o 
 -17   1  16      514.33      537.97     52.74 o 
 -15   1  16       63.33       41.96     36.09 o 
 -13   1  16      131.12      105.78     29.79 o 
 -11   1  16      198.28      190.67     30.34 o 
  -9   1  16      128.08       83.86     18.38 o 
  -7   1  16        6.41        6.40     10.99 o 
  -5   1  16      253.73      189.45     28.50 o 
  -3   1  16       95.86       99.72     19.98 o 
  -1   1  16       38.16       34.39     11.86 o 
   1   1  16       10.40       11.74      9.37 o 
   3   1  16      276.36      250.50     32.94 o 
   5   1  16       41.08       67.86     18.80 o 
   7   1  16       32.55       11.07      8.39 o 
   9   1  16      661.94      664.16     57.43 o 
  11   1  16      710.63      892.30     96.98 o 
 -34   2  16      245.80      245.56     64.49 o 
 -32   2  16     1571.01     1876.36    121.59 o 
 -30   2  16     1052.51     1015.65     86.47 o 
 -28   2  16       14.27       47.89     72.21 o 
 -26   2  16      697.94      711.19     68.99 o 
 -24   2  16        0.04       12.18     38.41 o 
 -22   2  16      470.81      438.52     50.69 o 
 -20   2  16        0.58        5.42     15.07 o 
 -18   2  16       42.97       63.43     23.17 o 
 -16   2  16      108.45      114.72     30.16 o 
 -14   2  16      482.47      371.58     54.14 o 
 -12   2  16      216.08      313.46     38.31 o 
 -10   2  16      158.98       95.63     25.75 o 
  -8   2  16        1.30       -6.48     10.87 o 
  -6   2  16      567.55      542.95     47.95 o 
  -4   2  16        1.68       17.39     12.33 o 
  -2   2  16       97.79      124.84     23.38 o 
   0   2  16       88.58       52.69     15.94 o 
   2   2  16      182.33      124.23     22.26 o 
   4   2  16      244.66      281.50     35.16 o 
   6   2  16      322.04      325.51     37.66 o 
   8   2  16        0.33       16.07     11.41 o 
  10   2  16      202.91      242.87     35.01 o 
 -33   3  16       40.06      -10.81     17.03 o 
 -31   3  16       35.98       73.70     42.74 o 
 -29   3  16     3070.06     3241.89    114.61 o 
 -27   3  16       56.89       61.06     22.92 o 
 -25   3  16       14.28        3.38     17.98 o 
 -23   3  16      326.01      250.45     40.54 o 
 -21   3  16        5.21        2.65     13.32 o 
 -19   3  16      204.97      169.69     31.80 o 
 -17   3  16      859.70      909.57     68.77 o 
 -15   3  16     1273.07     1168.58     77.00 o 
 -13   3  16      466.03      462.65     46.52 o 
 -11   3  16      158.09      216.11     51.78 o 
  -9   3  16     1027.61     1034.83     67.07 o 
  -7   3  16     2202.22     2332.67    101.22 o 
  -5   3  16     1109.70     1173.10     69.77 o 
  -3   3  16     1643.03     1687.77     83.66 o 
  -1   3  16       75.81       75.77     18.56 o 
   1   3  16      151.60      152.08     26.22 o 
   3   3  16       96.76      133.59     23.74 o 
   5   3  16        0.36       -8.38      9.12 o 
   7   3  16      233.62      233.90     27.84 o 
   9   3  16      308.51      350.14     47.45 o 
 -30   4  16      119.43       66.63     22.42 o 
 -28   4  16      688.06      681.27     52.67 o 
 -26   4  16      136.89      166.18     27.17 o 
 -24   4  16       78.28       39.90     12.70 o 
 -22   4  16      141.46      121.04     21.36 o 
 -20   4  16      813.09      726.28     50.83 o 
 -18   4  16        1.57       -3.61      8.94 o 
 -16   4  16        0.80       -4.80     10.95 o 
 -14   4  16      230.84      242.34     28.18 o 
 -12   4  16     1277.66     1293.18     64.55 o 
 -10   4  16      139.09      163.19     23.22 o 
  -8   4  16      160.36      118.67     26.24 o 
  -6   4  16     3804.23     3614.27    107.98 o 
  -4   4  16      368.73      360.69     45.64 o 
  -2   4  16      255.17      335.87     47.96 o 
   0   4  16       85.55       83.87     21.49 o 
   2   4  16        5.32       -5.24     12.54 o 
   4   4  16      117.94      149.81     30.69 o 
   6   4  16      236.53      344.29     46.53 o 
 -27   5  16       71.60       78.59     18.99 o 
 -25   5  16      178.76      146.95     24.73 o 
 -23   5  16      908.99      982.83     62.41 o 
 -21   5  16      393.94      484.04     43.11 o 
 -19   5  16      279.47      351.00     36.52 o 
 -17   5  16      403.70      427.50     51.09 o 
 -15   5  16      588.66      584.04     58.61 o 
 -13   5  16      172.03      192.08     34.06 o 
 -11   5  16       45.53       67.63     22.28 o 
  -9   5  16     1257.69     1089.24     80.91 o 
  -7   5  16     1316.02     1340.47     89.75 o 
  -5   5  16     1808.32     1885.43    107.13 o 
  -3   5  16      396.16      438.64     55.33 o 
  -1   5  16       35.03       46.12     18.37 o 
   1   5  16       26.30       25.37     14.73 o 
   3   5  16      437.39      481.81     56.04 o 
 -22   6  16       13.98       29.50     18.86 o 
 -20   6  16       11.35       26.56     47.77 o 
 -18   6  16      148.58      186.21     40.80 o 
 -16   6  16       25.39        0.61     11.56 o 
 -14   6  16      114.44      144.24     30.13 o 
 -12   6  16        0.71      -16.30     16.30 o 
 -10   6  16       49.54       20.51     21.95 o 
  -8   6  16        0.07       -0.43     14.01 o 
  -6   6  16      556.12      659.69     82.45 o 
  -4   6  16       33.97       51.25     21.26 o 
  -2   6  16      455.04      493.05     62.81 o 
 -33   1  17        0.19      -14.60     23.44 o 
 -31   1  17       20.54       34.92     20.34 o 
 -29   1  17      553.29      534.75     63.25 o 
 -27   1  17      204.64      208.00     38.26 o 
 -25   1  17     1051.99     1008.54     82.59 o 
 -23   1  17        9.10        5.22     31.78 o 
 -21   1  17      160.19      121.84     28.58 o 
 -19   1  17      330.33      258.68     39.31 o 
 -17   1  17      286.01      401.61     46.83 o 
 -15   1  17     2854.25     2540.01    116.56 o 
 -13   1  17     1404.75     1315.09     81.09 o 
 -11   1  17      234.25      210.02     33.99 o 
  -9   1  17        0.27        6.43     19.78 o 
  -7   1  17       18.65       27.81     19.99 o 
  -5   1  17      214.81      199.56     30.44 o 
  -3   1  17      184.76      118.18     30.41 o 
  -1   1  17        3.74       17.81     12.85 o 
   1   1  17       26.25       -1.86     10.52 o 
   3   1  17      160.86      152.15     27.48 o 
   5   1  17      250.89      275.50     36.56 o 
   7   1  17       15.21       31.15     14.44 o 
   9   1  17      549.31      563.54     54.47 o 
 -32   2  17      765.03      670.70     71.69 o 
 -30   2  17     1038.67      983.71     85.06 o 
 -28   2  17       49.74       52.29     22.84 o 
 -26   2  17       72.73      127.98     45.74 o 
 -24   2  17      330.63      412.13     52.10 o 
 -22   2  17       93.38       93.95     26.90 o 
 -20   2  17      632.71      596.50     60.17 o 
 -18   2  17        3.25        7.57     17.14 o 
 -16   2  17      525.56      591.39     57.26 o 
 -14   2  17       15.19        9.68     15.07 o 
 -12   2  17      432.84      370.37     43.32 o 
 -10   2  17      255.40      182.27     34.17 o 
  -8   2  17       72.83       43.91     16.23 o 
  -6   2  17      262.63      310.03     38.02 o 
  -4   2  17        0.30       10.84     12.92 o 
  -2   2  17      230.78      287.38     35.76 o 
   0   2  17        7.63      -11.30     11.30 o 
   2   2  17       47.16       47.76     15.39 o 
   4   2  17        5.58       -7.01     21.88 o 
   6   2  17      424.58      466.55     92.23 o 
   8   2  17       17.95       21.73     24.10 o 
 -31   3  17        0.00       38.86     23.73 o 
 -29   3  17       23.24       56.93     17.46 o 
 -27   3  17       32.78       29.50     15.46 o 
 -25   3  17      245.90      325.33     47.88 o 
 -23   3  17       80.62       84.29     26.11 o 
 -21   3  17       34.90       55.75     22.40 o 
 -19   3  17      714.68      577.45     57.98 o 
 -17   3  17      807.25      704.56     62.71 o 
 -15   3  17      426.21      459.59     49.03 o 
 -13   3  17     1572.13     1619.99     91.10 o 
 -11   3  17      184.97      202.89     55.21 o 
  -9   3  17     2250.38     2241.50    103.58 o 
  -7   3  17       21.84        5.66      9.55 o 
  -5   3  17      118.87      105.08     22.15 o 
  -3   3  17       28.46       52.59     15.64 o 
  -1   3  17        9.67       29.89     13.45 o 
   1   3  17      186.40      254.71     33.54 o 
   3   3  17      202.16      219.86     31.17 o 
   5   3  17       18.75      119.14     29.81 o 
 -28   4  17       90.13       87.00     26.31 o 
 -26   4  17      133.77      107.47     26.46 o 
 -24   4  17      198.55      203.10     27.98 o 
 -22   4  17       43.92       27.54     14.37 o 
 -20   4  17      482.55      542.21     45.47 o 
 -18   4  17      478.06      477.14     41.61 o 
 -16   4  17     1209.89     1182.71     84.10 o 
 -14   4  17       26.61       15.69     13.90 o 
 -12   4  17     1698.13     1820.31     79.38 o 
 -10   4  17       14.71       24.10     15.14 o 
  -8   4  17      591.67      533.60     41.66 o 
  -6   4  17      179.46      193.45     34.61 o 
  -4   4  17       13.92       23.77     19.10 o 
  -2   4  17      215.93      258.13     39.75 o 
   0   4  17      251.49      288.36     42.12 o 
   2   4  17      561.58      809.49     71.83 o 
   4   4  17      126.58      109.17     28.63 o 
 -25   5  17       63.81       83.09     19.48 o 
 -23   5  17       50.49       89.16     21.21 o 
 -21   5  17       94.99       96.91     20.84 o 
 -19   5  17     1379.61     1635.40    102.73 o 
 -17   5  17      904.97     1041.49     81.39 o 
 -15   5  17        2.27       -9.45     16.10 o 
 -13   5  17       13.13       33.40     49.49 o 
 -11   5  17      665.73      727.83     67.61 o 
  -9   5  17      720.65      778.62     70.39 o 
  -7   5  17      824.89      884.40     74.62 o 
  -5   5  17      541.45      524.31     57.89 o 
  -3   5  17       78.39       82.67     24.69 o 
  -1   5  17        0.11      -13.20     13.20 o 
 -18   6  17       26.34        7.54     40.69 o 
 -16   6  17        2.07        5.37     24.74 o 
 -14   6  17       32.57       20.44     15.37 o 
 -12   6  17        9.97       19.31     12.27 o 
 -10   6  17      634.46      702.74     69.20 o 
  -8   6  17      187.04      235.44     40.20 o 
  -6   6  17     1007.78     1166.91     89.13 o 
 -32   0  18       94.74       84.54     32.75 o 
 -30   0  18      413.09      341.94     74.85 o 
 -28   0  18       54.72       51.36     37.15 o 
 -26   0  18       88.21      124.78     47.79 o 
 -24   0  18      160.79      103.93     37.41 o 
 -22   0  18      150.59      145.33     44.66 o 
 -20   0  18        1.56       13.61     20.08 o 
 -18   0  18      870.45      905.98    103.32 o 
 -16   0  18      709.45      516.10     75.23 o 
 -14   0  18      293.54      237.29     52.10 o 
 -12   0  18     1242.90     1152.92    111.42 o 
 -10   0  18       10.51        3.81     15.37 o 
  -8   0  18      178.61      266.84     52.29 o 
  -6   0  18     1872.35     1899.56    137.07 o 
  -4   0  18     1074.89     1271.48    113.16 o 
  -2   0  18      331.17      420.17     65.46 o 
   0   0  18       15.13       24.07     15.22 o 
   2   0  18       71.70       77.38     29.17 o 
   4   0  18      869.85      851.37     93.87 o 
   6   0  18     1090.21     1112.61    109.75 o 
 -31   1  18      129.88      137.87     61.51 o 
 -29   1  18        3.51       -6.32     16.91 o 
 -27   1  18      531.60      567.00     63.38 o 
 -25   1  18        5.07       48.07     75.13 o 
 -23   1  18        5.71        4.76     13.49 o 
 -21   1  18       74.22       72.22     43.62 o 
 -19   1  18       82.29       84.60     24.73 o 
 -17   1  18      649.84      594.77     58.25 o 
 -15   1  18      535.51      487.64     52.47 o 
 -13   1  18       51.73       45.24     21.41 o 
 -11   1  18      916.27      909.75     68.84 o 
  -9   1  18        4.50        2.53     12.28 o 
  -7   1  18       59.69       51.75     16.46 o 
  -5   1  18       32.34       53.99     17.66 o 
  -3   1  18      104.81       66.19     18.21 o 
  -1   1  18       58.30       54.16     29.36 o 
   1   1  18        0.61        6.24     10.65 o 
   3   1  18        0.99       -1.86      9.61 o 
   5   1  18       70.01       84.86     22.10 o 
 -30   2  18       30.09       24.29     22.75 o 
 -28   2  18        1.32        4.81     17.02 o 
 -26   2  18       47.53      112.53     44.92 o 
 -24   2  18      121.28      178.44     36.75 o 
 -22   2  18      233.76      299.69     47.58 o 
 -20   2  18      238.58      170.49     33.96 o 
 -18   2  18     2175.29     2183.90    196.94 o 
 -16   2  18      113.30      103.45     46.74 o 
 -14   2  18       37.71       30.22     27.15 o 
 -12   2  18      232.68      226.59     35.55 o 
 -10   2  18        9.11       -3.55     11.64 o 
  -8   2  18      132.16       86.43     22.53 o 
  -6   2  18        0.24       -5.28     11.52 o 
  -4   2  18       33.08       12.55     14.83 o 
  -2   2  18      188.44      189.26     43.98 o 
   0   2  18      740.43      889.18     65.33 o 
   2   2  18      565.81      663.82     57.20 o 
   4   2  18        0.62        2.72      8.85 o 
 -29   3  18      139.67       89.41     29.17 o 
 -27   3  18      171.75      120.34     39.81 o 
 -25   3  18       30.91       39.11     30.75 o 
 -23   3  18        4.26       36.73     21.91 o 
 -21   3  18       99.87       90.35     26.42 o 
 -19   3  18      343.49      399.12     49.65 o 
 -17   3  18      458.44      453.64     51.84 o 
 -15   3  18      180.52      140.63     41.00 o 
 -13   3  18       12.29       31.94     12.23 o 
 -11   3  18      152.38      136.33     27.84 o 
  -9   3  18        1.80       28.89     13.74 o 
  -7   3  18       41.49       29.62     13.15 o 
  -5   3  18        8.25        5.84     11.26 o 
  -3   3  18      127.43      152.31     27.30 o 
  -1   3  18       39.33       20.35     11.30 o 
   1   3  18      290.12      379.95     66.88 o 
   3   3  18      298.86      322.28     45.36 o 
 -26   4  18      306.06      368.20     50.64 o 
 -24   4  18        8.60        3.04     16.62 o 
 -22   4  18     1430.34     1593.81     83.81 o 
 -20   4  18      138.23      165.55     25.73 o 
 -18   4  18      236.39      200.89     28.44 o 
 -16   4  18        4.93       12.44     10.05 o 
 -14   4  18      191.50      156.24     24.64 o 
 -12   4  18      211.89      249.38     30.10 o 
 -10   4  18       14.89       41.28     19.18 o 
  -8   4  18       73.91       57.05     19.27 o 
  -6   4  18      130.26      137.53     29.39 o 
  -4   4  18      373.49      390.53     49.86 o 
  -2   4  18       42.37       87.47     23.35 o 
   0   4  18      308.11      476.78     55.90 o 
 -21   5  18       29.98       44.85     17.24 o 
 -19   5  18      118.39      172.79     34.97 o 
 -17   5  18        0.02      -19.58     19.58 o 
 -15   5  18       32.38       28.56     17.08 o 
 -13   5  18      103.33      136.78     31.07 o 
 -11   5  18       75.66       74.97     24.54 o 
  -9   5  18      377.25      450.65     55.69 o 
  -7   5  18      436.72      504.32     58.14 o 
  -5   5  18      157.66      137.85     31.42 o 
 -29   1  19       57.07       43.60     23.17 o 
 -27   1  19        4.54       22.95     20.53 o 
 -25   1  19       31.15       36.92     24.27 o 
 -23   1  19       16.18       39.37     21.45 o 
 -21   1  19      288.45      273.62     44.30 o 
 -19   1  19      156.74      175.46     57.46 o 
 -17   1  19        0.12        4.88     14.65 o 
 -15   1  19       51.20       91.47     24.77 o 
 -13   1  19       70.91       85.91     22.69 o 
 -11   1  19        0.03      -10.41     14.61 o 
  -9   1  19        8.80       12.23     13.27 o 
  -7   1  19       67.25      112.15     42.42 o 
  -5   1  19      124.79      108.85     37.12 o 
  -3   1  19        3.06       58.34     17.08 o 
  -1   1  19      139.66      152.87     47.00 o 
   1   1  19      486.85      604.70     56.76 o 
 -28   2  19      358.69      341.20     50.94 o 
 -26   2  19        1.07        9.52     14.95 o 
 -24   2  19       88.76       44.29     54.27 o 
 -22   2  19       24.05       84.54     25.89 o 
 -20   2  19     1397.11     1208.66    108.54 o 
 -18   2  19      501.75      579.52     60.33 o 
 -16   2  19      971.11      828.21     71.25 o 
 -14   2  19      237.00      249.89     38.06 o 
 -12   2  19      892.11      941.44     72.58 o 
 -10   2  19        0.48        1.76     12.51 o 
  -8   2  19       47.48       90.08     23.19 o 
  -6   2  19       66.47       88.14     21.09 o 
  -4   2  19      680.74      934.71     69.60 o 
  -2   2  19      146.25      143.02     27.94 o 
   0   2  19       93.22       99.19     22.08 o 
 -27   3  19      426.13      441.62     57.51 o 
 -25   3  19        6.74        7.98     26.86 o 
 -23   3  19      261.28      444.92     55.03 o 
 -21   3  19        3.19       10.74     35.82 o 
 -19   3  19       31.68       48.63     21.02 o 
 -17   3  19      181.66      155.55     32.02 o 
 -15   3  19      438.85      540.52     56.52 o 
 -13   3  19       51.97       83.34     24.10 o 
 -11   3  19      409.00      366.67     45.04 o 
  -9   3  19       26.83       28.44     14.23 o 
  -7   3  19       80.64       84.14     37.40 o 
  -5   3  19      211.82      212.90     33.51 o 
  -3   3  19      387.33      509.25     80.28 o 
  -1   3  19      508.51      615.58     85.85 o 
 -22   4  19       85.71      152.32     26.48 o 
 -20   4  19      423.05      367.23     38.92 o 
 -18   4  19      244.43      235.84     55.16 o 
 -16   4  19      169.88      187.55     38.29 o 
 -14   4  19      258.30      219.09     46.16 o 
 -12   4  19      112.47      180.06     33.33 o 
 -10   4  19      328.83      393.77     50.96 o 
  -8   4  19       30.40       81.91     24.20 o 
  -6   4  19      124.83      124.18     31.13 o 
 -28   0  20        1.19       58.22     40.69 o 
 -26   0  20      677.04      768.48    109.23 o 
 -24   0  20       10.30       32.09     29.80 o 
 -22   0  20       62.65       95.54     42.16 o 
 -20   0  20      564.83      573.08     88.23 o 
 -18   0  20       40.57       31.44     19.93 o 
 -16   0  20       51.82       69.90     32.94 o 
 -14   0  20        5.66      -32.43     32.43 o 
 -12   0  20      335.91      356.64     65.81 o 
 -10   0  20      189.41      259.20     55.06 o 
  -8   0  20        0.01      -16.27     22.33 o 
  -6   0  20     1253.81     1432.18    129.73 o 
  -4   0  20      524.36      692.66     88.74 o 
  -2   0  20      187.73      241.69     52.89 o 
 -27   1  20        0.00       16.21     16.25 o 
 -25   1  20      113.86      154.52     37.97 o 
 -23   1  20        8.51       20.85     21.78 o 
 -21   1  20       19.40       20.77     21.63 o 
 -19   1  20        0.72       36.53     22.34 o 
 -17   1  20      145.40      217.17     37.46 o 
 -15   1  20        9.51        8.36     17.39 o 
 -13   1  20      206.98      176.54     32.62 o 
 -11   1  20       60.84       52.63     60.33 o 
  -9   1  20      124.10      186.85     55.44 o 
  -7   1  20      260.42      278.02     40.77 o 
  -5   1  20      408.86      464.89     56.36 o 
  -3   1  20       80.93       83.87     22.32 o 
 -26   2  20        0.49       12.91     17.69 o 
 -24   2  20       54.63      172.51     38.72 o 
 -22   2  20       27.42       44.12     21.82 o 
 -20   2  20        0.01       22.21     15.18 o 
 -18   2  20      155.73      165.97     34.90 o 
 -16   2  20      194.80      215.59     37.90 o 
 -14   2  20        0.33        7.24     12.46 o 
 -12   2  20      620.96      672.37     64.08 o 
 -10   2  20       33.25        7.80     23.72 o 
  -8   2  20      350.49      350.43     44.62 o 
  -6   2  20      219.33      336.08     65.39 o 
  -4   2  20        0.37       -0.09     12.91 o 
 -21   3  20       52.12       67.90     22.87 o 
 -19   3  20        2.28        9.21     20.82 o 
 -17   3  20       38.98       41.01     21.06 o 
 -15   3  20      212.47      158.24     44.38 o 
 -13   3  20      380.97      516.86     55.87 o 
 -11   3  20       74.89       67.62     29.44 o 
  -9   3  20       20.68       70.91     31.59 o 
  -7   3  20       73.68       86.44     34.99 o 
 -21   1  21       12.39       10.20     31.46 o 
 -19   1  21       19.94       34.64     19.54 o 
 -17   1  21        5.60       11.79     13.58 o 
 -15   1  21      609.20      780.15     72.24 o 
 -13   1  21       22.39       10.01     13.66 o 
 -11   1  21      395.89      415.98     51.51 o 
  -9   1  21      957.22     1043.74     80.41 o 
 -18   2  21      939.37     1072.83     87.33 o 
 -16   2  21       86.50       94.22     26.56 o 
 -14   2  21      112.84      157.93     31.60 o 
                                                 
